# Supplementary material for: High-zinc diets accelerate molting and recovery by remodeling the cecal microbiome in laying hens
Source: Front Microbiol. 2026 May 13;17:1743943. doi: 10.3389/fmicb.2026.1743943 (PMC13212241; doi:10.3389/fmicb.2026.1743943)
Supplement: Supplementary file 1 [file Table_1.xlsx]

## Sheet: Sheet1
Supplementary Table S1.
Alpha-diversity indices of gut microbiota in laying hens across different stages of induced molting and recovery1
Stage2	Treatment3	n	Chao14	ACE	Shannon	Simpson
A	NA	7	1688.35 ± 114.01	1672.54 ± 109.68	3.321 ± 0.088	0.770 ± 0.013
P2	Fast	7	1646.14 ± 99.31	1630.18 ± 90.02	3.357 ± 0.169	0.791 ± 0.019
P2	Zn	7	1545.53 ± 113.73	1533.46 ± 110.97	3.266 ± 0.075	0.811 ± 0.010
P3	Fast	7	1620.23 ± 101.26	1603.78 ± 97.89	3.531 ± 0.043	0.819 ± 0.012
P3	Zn	7	1508.54 ± 51.74	1494.94 ± 46.13	3.419 ± 0.092	0.829 ± 0.023
P4	Fast	7	1875.75 ± 58.13	1846.02 ± 54.83	3.329 ± 0.058	0.777 ± 0.018
P4	Zn	7	1850.67 ± 91.48	1830.57 ± 88.43	3.408 ± 0.220	0.781 ± 0.021
P5	Fast	7	1855.30 ± 78.91	1841.77 ± 76.78	3.147 ± 0.112	0.738 ± 0.023
P5	Zn	7	1884.31 ± 82.78	1873.05 ± 86.38	3.059 ± 0.147	0.720 ± 0.030
1All values are presented as mean ± SEM.
2Stage：A, pre-molt stage (65 weeks of age); P2–P5, post-induction stages corresponding to different phases of recovery following induced molting.
3Treatment：Fast, fasting-induced molting group; Zn, high-zinc diet–induced molting group.
4Chao1 and ACE indices reflect microbial richness, whereas Shannon and Simpson indices represent microbial diversity.
