# Supplementary material for: High-zinc diets accelerate molting and recovery by remodeling the cecal microbiome in laying hens
Source: Front Microbiol. 2026 May 13;17:1743943. doi: 10.3389/fmicb.2026.1743943 (PMC13212241; doi:10.3389/fmicb.2026.1743943)
Supplement: Supplementary file 2 [file Table_2.xlsx]

## Sheet: P2
Supplementary Table S2.
Differential serum metabolites between the Fast and Zn groups at post-induction stages P2 (Fast vs Zn)
POS1
ID	meanControl	meanTreat	foldChange	log2FoldChange	pvalue	FDR	Regulation	P3_1_Fast	P3_2_Fast	P3_3_Fast	P3_4_Fast	P3_5_Fast	P3_6_Fast	P3_7_Fast	P3_8_Fast	P3_1_Zn	P3_2_Zn	P3_3_Zn	P3_4_Zn	P3_5_Zn	P3_6_Zn	P3_7_Zn	P3_8_Zn	Name
M15825	6.4621	330.441	51.1352	5.67624	1.74581e-08	8.73954e-05	Up	2.09781	2.58218	2.21952	8.19292	2.20758	9.39913	7.20291	17.7947	216.568	232.191	188.211	366.808	197.711	794.565	109.181	538.289
M747	514722	245443	0.476845	-1.06841	6.69642e-08	0.000103608	Down	443867	468472	526436	560420	539295	678027	478042	423214	295196	200802	246884	243075	269828	207045	267188	233523	2-Amino-3-(1H-pyrazol-1-yl)propanoic acid
M467	94316.6	708777	7.51487	2.90975	9.58736e-08	0.000103608	Up	43096.7	158617	138246	53821.5	87003.5	86976.4	79659.8	107111	545682	760105	1.09204e+06	548421	934221	606526	788903	394312	Canthaxanthin
M15733	4.67221	135.877	29.0819	4.86205	9.76356e-08	0.000103608	Up	2.09781	17.429	2.21952	2.09996	2.20758	2.21761	6.88672	2.21949	57.8742	111.253	109.042	133.038	83.7532	343.696	46.1318	202.225
M89	1491.98	13197.7	8.84571	3.14498	1.08716e-07	0.000103608	Up	1541.56	1739.88	483.627	2446.02	1741.63	1376.14	1284.41	1322.61	10632.5	8593.7	6096.55	14357.2	18915.6	20034.9	13539.5	13411.3	7-Ketocholesterol
M15411	1415.83	8021.75	5.66574	2.50227	1.4079e-07	0.000103608	Up	743.445	1657.52	2297.21	1203.32	1368.12	891.281	1914.93	1250.84	6706.68	5036.37	9814.29	7538.88	12013.8	9756.7	8762.43	4544.88
M5927	2.22891	333.798	149.759	7.2265	1.60932e-07	0.000103608	Up	2.09781	2.58218	2.21952	2.09996	2.20758	2.21761	2.18712	2.21949	156.723	695.895	195.156	218.672	172.04	166.505	413.606	651.79
M15473	1939.11	12976.7	6.6921	2.74246	1.65574e-07	0.000103608	Up	1116.51	2539.94	3899.3	1050.6	1593.37	1591.25	1512.17	2209.78	9875.65	14334.3	19540.4	10494.3	16864.3	12267.6	13355.8	7081.57
M9831	4133.36	1768.89	0.427955	-1.22447	2.7066e-07	0.000150547	Down	3996.86	3258.64	3799.97	4683.34	3699.97	4695.61	4774.55	4157.98	2310.51	2198.34	1796.97	1478.3	1498.54	1495.38	1380.42	1992.67
M15459	14641.7	90312.3	6.16817	2.62484	4.25287e-07	0.000196986	Up	7019.12	22731.1	28567.4	11840.9	9509.76	12156	11283.8	14025.2	72646.4	91819.5	140735	74190.8	112571	87763.7	91959.2	50812.7
M15731	3.88904	282.874	72.7363	6.1846	4.66242e-07	0.000196986	Up	2.09781	2.58218	2.21952	6.72289	2.20758	7.11081	5.95202	2.21949	75.8298	244.2	204.363	435.371	191.651	674.488	48.349	388.743
M15487	44024.2	332084	7.54322	2.91518	4.722e-07	0.000196986	Up	15464.6	75883.8	63826.6	25420	41142.7	40250	39306.3	50899.6	249985	358624	518517	258220	446690	277939	362036	184661
M132	89.2128	3364.71	37.7156	5.23709	5.26183e-07	0.000202621	Up	71.2372	140.535	80.7042	67.8549	73.8231	135.189	58.9577	85.4014	1331.65	3488.87	3316.58	3833.56	2255.8	7633.14	686.566	4371.54	Apigenin
M452	17176.8	6831.12	0.397694	-1.33027	6.89572e-07	0.000246571	Down	12037.3	12249.4	18952.1	17596.8	20519.6	22400.8	16205.8	17452.6	9732.11	6411.31	5689.55	5405.45	5502.76	6341.77	7920.31	7645.67	4,6-Dimethyl-1,3,5-triazin-2-ylamine
M15820	9.3438	279.888	29.9545	4.9047	8.83704e-07	0.000281952	Up	2.09781	2.58218	2.21952	15.9333	17.945	23.8448	7.90825	2.21949	162.116	259.696	246.11	331.812	215.947	507.514	57.7953	458.117
M15611	9330.37	111596	11.9605	3.5802	9.01164e-07	0.000281952	Up	5667.04	17215.1	15988.8	6934.71	6850.96	8561.43	5142.66	8282.31	64232.5	234316	235748	93187.5	91210.6	56002.7	73800.9	44265.9
M15356	17116.4	90226.5	5.27135	2.39817	9.80271e-07	0.000288661	Up	7193.2	28759.1	27210.5	11227.7	15430	14625.3	16541.8	15943.6	73162.5	93134.6	143620	68974.2	114834	89754.4	86841.2	51491.9
M854	12285.7	29265.3	2.38206	1.25221	1.41582e-06	0.000386657	Up	16441.6	10014.2	12832.5	8665.76	11027.4	10425.6	12809.7	16069.2	28854.4	28630.3	30459.2	19939	29080.8	40498.1	23945.8	32715.1	Dianicline
M383	174.177	3925.37	22.5367	4.4942	1.46753e-06	0.000386657	Up	176.247	146.092	73.3215	197.987	161.4	276.246	138.244	223.877	1403.78	3921.97	3787.89	4516.82	2751.39	9373.74	813.161	4834.18	7,2'-Dihydroxyflavone
M2943	11565.7	5706.07	0.49336	-1.01929	2.13045e-06	0.000525898	Down	11062	11184.1	14246.3	11103.9	12458	13069.7	10014.9	9386.96	6949.68	3849.45	6606.13	5016.65	6798.5	5358.36	6054.01	5015.82
M15386	2222.91	9013.74	4.05492	2.01968	2.24035e-06	0.000525898	Up	1060.28	3639.84	2833.3	2042.51	1873.16	2512.24	1868.12	1953.85	9089.66	7728.28	4527.49	8416.46	12347.7	14921.9	8560.65	6517.78
M15724	10.1817	196.506	19.2998	4.27052	2.31118e-06	0.000525898	Up	2.09781	10.6507	2.21952	10.147	2.20758	21.2668	9.90819	22.9563	91.8106	230.116	231.538	294.691	279.624	201.995	45.377	196.897
M13154	591.661	1696.61	2.86754	1.51981	3.05689e-06	0.000660328	Up	497.119	752.842	653.004	457.519	520.887	447.167	519.55	885.203	1141.84	1298.3	1813.2	1419.41	1369.72	2495.78	1502.54	2532.09
M15445	8672.56	41628.5	4.80003	2.26304	3.16577e-06	0.000660328	Up	6128.97	12332.2	15206.6	4273.92	7027.4	7683.11	6410.85	10317.4	35521.8	62011.3	79540	30017.1	38607.6	38684.3	26425	22220.9
M15721	17.0312	353.967	20.7834	4.37736	3.47031e-06	0.000694894	Up	11.2033	16.7151	10.8833	18.1386	2.20758	32.3887	20.6728	24.0403	123.182	460.667	517.418	561.982	446.498	406.587	50.9628	264.437
M15544	6057.65	59380.6	9.80258	3.29316	3.66889e-06	0.000706402	Up	2542.71	11957.2	11052.2	2634.3	4444.09	5710.04	3784.17	6336.5	31761.9	126208	126834	45529.9	48361.9	27327.6	43920	25102.3
M9426	83.978	409.935	4.88145	2.28731	4.87933e-06	0.000884819	Up	60.0103	145.485	80.7426	38.6298	49.1621	110.631	87.9317	99.2318	207.375	265.033	386.751	636.542	326.618	601.321	251.529	604.308
M15377	19352.5	91556.8	4.731	2.24214	4.94905e-06	0.000884819	Up	14766.6	30867.7	32667.7	9200.21	13221.6	16447.9	14893.6	22754.9	68236.6	139804	176831	63394.6	86433.4	87222.4	59249	51283.5
M2618	1058.7	357.726	0.337891	-1.56537	7.74225e-06	0.00133647	Down	1077.36	1172.5	1259.16	767.229	919.78	1195.38	948.167	1130.05	349.075	173.123	305.171	440.996	523.522	410.866	387.891	271.166
M3600	8.80886	180.962	20.5432	4.36059	8.97241e-06	0.0014972	Up	2.09781	2.58218	17.3461	2.09996	2.20758	19.3531	2.18712	22.597	135.415	266.369	77.7644	73.5454	37.497	150.566	207.879	498.66
M15381	42992.3	171991	4.00051	2.00018	1.13758e-05	0.00183702	Up	18793.8	60081.6	71518.3	39644.7	42429.4	39700.1	38956.9	32813.5	144893	223373	280153	189484	181858	181434	99759.8	74974.3
M9420	794.323	2266.24	2.85305	1.5125	1.27507e-05	0.00199469	Up	888.181	1210.88	764.823	480.929	652.879	536.562	1089.15	731.176	1345.31	1897.65	2189.29	3100.36	1750.84	3022.08	1725.01	3099.37
M15747	148.776	551.703	3.70827	1.89075	1.36353e-05	0.00206844	Up	131.16	289.255	169.762	79.9621	120.719	189.505	133.756	76.0915	401.715	817.203	690.944	387.63	568.812	826.052	374.051	347.215
M953	19545.2	9125.29	0.466881	-1.09887	1.55498e-05	0.00223029	Down	12745.7	17500.5	19259.2	16692	19580.3	28300.8	16639.3	25643.8	12319.9	8617.51	9352.51	9162.67	8384.5	6241.67	8581.7	10341.9	Capillin
M2533	1101.03	258.878	0.235124	-2.08851	1.56326e-05	0.00223029	Down	813.821	944.5	1146.47	1159.51	1426.8	2111.71	734.534	470.907	354.151	148.305	283.887	302.662	468.687	173.544	207.979	131.811
M15824	2.22891	85.2941	38.2672	5.25804	1.64444e-05	0.00223029	Up	2.09781	2.58218	2.21952	2.09996	2.20758	2.21761	2.18712	2.21949	31.3513	37.6587	46.9827	106.481	66.9662	240.316	19.5401	133.056
M15623	2.22891	1488.7	667.904	9.3835	1.64843e-05	0.00223029	Up	2.09781	2.58218	2.21952	2.09996	2.20758	2.21761	2.18712	2.21949	61.9041	1874.04	447.908	1771.44	195.546	3666.56	349.066	3543.11
M2963	1216.79	348.203	0.286164	-1.80508	1.69342e-05	0.00223086	Down	1040.4	486.511	1232.91	1771.04	1250.1	1864.91	918.363	1170.11	249.734	525.518	444.185	318.318	310.458	391.948	203.778	341.684
M7007	4217.01	1506.83	0.357321	-1.48471	1.80082e-05	0.00231152	Down	3452.22	3300.53	4833.82	4166.78	3825.19	5600.34	4429.28	4127.91	2214.96	1232.74	2415.24	1274.97	1103.14	1742.62	840.915	1230.02
M5926	56.8935	1914.5	33.6506	5.07256	1.88199e-05	0.00235531	Up	2.09781	2.58218	2.21952	2.09996	2.20758	439.534	2.18712	2.21949	922.276	3601.9	1288.33	1439.44	1097.85	1495.03	2310.8	3160.37
M15525	15643.7	53029.6	3.38985	1.76122	2.03249e-05	0.00248161	Up	7954.35	23599.3	14960	15793.4	13541.7	13870.5	22805	12625.3	69423.4	28732.4	55470.8	78459	74500.4	49151.9	27874.8	40624.5
M11415	12982.7	5124.92	0.394751	-1.34099	2.12818e-05	0.00253658	Down	24891.9	10205.4	12535.1	9584.93	10635.9	14023.9	10237.4	11746.7	7022.26	4340.95	5604.4	5262.45	4677.2	4364.23	4715.1	5012.74
M1308	75.2083	2576.38	34.2566	5.09831	2.26967e-05	0.00264232	Up	2.09781	2.58218	586.055	2.09996	2.20758	2.21761	2.18712	2.21949	207.998	1387.6	698.361	434.444	4124.37	11990.8	1343.11	424.365	M597T112
M15387	3661.9	12200.7	3.3318	1.7363	2.94119e-05	0.00320078	Up	1576.05	6296.01	5442.87	3485.16	3250.56	2984.49	3304.35	2955.73	11524.3	10676.1	15627.6	12347.6	11666.6	21215.8	8641.38	5906.49
M2984	1896.96	770.517	0.406185	-1.29979	3.10341e-05	0.00320307	Down	1377.25	1879.55	2304.25	1536.19	2146.56	2338.23	1531.34	2062.3	877.184	903.224	462.04	994.617	877.899	928.338	712.226	408.607
M14	75509	23805.4	0.315266	-1.66536	3.16079e-05	0.00320307	Down	92608.8	55830.5	104333	65236.7	82619.9	85277.7	42719.9	75445.2	29729.5	17446.8	17046.7	20324.8	22205.4	10085.4	32753.1	40851.7	Valerylcarnitine
M22	75509	23805.4	0.315266	-1.66536	3.16079e-05	0.00320307	Down	92608.8	55830.5	104333	65236.7	82619.9	85277.7	42719.9	75445.2	29729.5	17446.8	17046.7	20324.8	22205.4	10085.4	32753.1	40851.7	Isovalerylcarnitine (Car(5:0))
M11003	1138.85	3403.7	2.98872	1.57953	3.73196e-05	0.00359273	Up	1070.57	1138	1744.8	680.274	1325.67	679.426	1447.03	1025.03	1686.4	3325.98	4533.9	4085.11	2980	4718.84	1927.85	3971.53
M8348	6752.09	433.504	0.0642029	-3.96122	3.93259e-05	0.00371444	Down	17175	6187.82	6675.2	13528.3	911.446	4266.75	2609.94	2662.28	425.972	140.011	187.578	513.963	513.404	309.879	519.366	857.854
M15524	40383.8	117999	2.92194	1.54693	4.0625e-05	0.00376609	Up	20408.5	64388.7	45087.5	37880	34689.3	35717	54632.3	30267.5	143541	70377.9	119951	173537	160024	122581	64460.3	89520.3
M11160	10833.9	26283.7	2.42607	1.27862	4.23116e-05	0.00378613	Up	7672.82	11751.7	14445.2	10427	10642.3	9504.93	13632.2	8594.79	30032.8	19632.3	31102.2	29260.2	25246.1	40111.1	14123.9	20761
M1056	148548	339410	2.28484	1.19209	4.25322e-05	0.00378613	Up	78446.2	211522	185501	154872	172489	124767	125343	135447	351767	430902	457089	378078	332489	231723	300762	232465	Mangiferdesmethylursanone
M15409	29054.4	73435.1	2.5275	1.33771	4.40513e-05	0.00378613	Up	13733.6	37729.5	44430.6	28066.1	30153.9	22911.1	29258.5	26152.1	65067.1	96760.5	108309	75944.5	71236.4	47876.1	71203	51084.2
M15761	70.7571	259.125	3.66217	1.8727	4.40565e-05	0.00378613	Up	95.4303	92.8253	97.5009	31.0295	44.5988	104.823	54.3792	45.4699	189.373	340.683	399.396	211.483	205.297	428.893	161.902	135.972
M918	30737.2	10632.1	0.345905	-1.53155	4.46228e-05	0.00378613	Down	21683.5	29082.3	31335.3	30289.8	34550.1	40763.9	24419.3	33773.5	20850	7563.3	13393	6307.56	8506.13	6152.33	9512.69	12772.2	2-Fluorophenethylamine
M15382	32489	85694.3	2.63764	1.39925	5.12667e-05	0.00420723	Up	21722.2	40456	54411.7	24266.7	27477.3	28104.8	33715.2	29758.3	71615.3	102311	135644	92517.4	90806	91982.7	58017.6	42659.7
M1021	11658.6	39505	3.38849	1.76064	6.02328e-05	0.00478612	Up	5784.65	21424.8	12630.6	11690.3	11408.5	4377.21	11585.8	14366.6	27440.3	55677.9	49168	50748.2	27780.6	42803.3	31901.9	30519.5	(3beta,5alpha,6beta,22E,24R)-23-Methylergosta-7,22-diene-3,5,6-triol
M15562	16386.4	71157.2	4.34245	2.11851	6.43267e-05	0.00503155	Up	6289.45	30956.3	20500.8	10897.8	15295.8	12950.5	20224.5	13976.3	60867.1	37085.6	94900.4	145264	89416.1	62973.3	52099.2	26652
M6588	195.01	887.995	4.5536	2.18701	6.97144e-05	0.00535764	Up	44.8973	316.63	285.206	149.4	185.488	286.845	122.949	168.662	681.374	682.711	1043.31	983.718	675.535	1848.73	485.21	703.37
M870	539.507	1228.9	2.27782	1.18765	7.9531e-05	0.00591086	Up	674.124	629.472	613.127	400.271	406.919	318.963	587.112	686.066	1299.16	1309.67	1319.71	673.075	871.913	1376.05	1154.29	1827.32	Clemizole
M6202	8955.12	1099.51	0.12278	-3.02586	8.02913e-05	0.00591086	Down	6417.62	5919.21	8743.22	9670.53	19234.1	16012.7	3296.21	2347.39	1479.33	368.889	806	205.074	1221.38	672.957	2155.18	1887.25
M751	93820.3	39038.2	0.416096	-1.26501	9.20766e-05	0.00668022	Down	84136.3	95957.1	102040	95308.8	127390	134414	55591.7	55723.7	33231.5	21681.7	42587.6	30406.5	38902.3	35457.1	59889.2	50149.8	3-Cyano-4,7-dimethylcoumarin
M8914	9328.11	2856.74	0.306251	-1.70721	9.73337e-05	0.00681205	Down	11520.7	7119.7	12965.2	8529.17	10466.6	10272.4	5020.88	8730.27	3512.48	2146.73	2057.31	2533.31	2608.42	917.018	4107.86	4970.79
M9353	212.22	488.358	2.30119	1.20238	9.96119e-05	0.00683092	Up	209.784	260.334	147.588	145.364	246.741	196.025	366.391	125.532	358.44	442.624	488.66	545.645	357.087	779.701	484.633	450.075
M15563	6636.46	33041.6	4.9788	2.3158	0.000101139	0.0068419	Up	2834.04	14592.8	7679.79	2903.23	3925.88	5321.5	9603.82	6230.59	27161.6	15621.8	45247.3	66827.4	45996.2	28796.9	24662.7	10018.7
M15691	152.6	838.542	5.49501	2.45812	0.000106849	0.00694455	Up	134.634	101.562	335.752	66.1453	197.434	86.5936	232.067	66.6163	612.598	311.103	1318.71	243.71	1482.09	1131.36	977.023	631.735
M9830	268.712	2064.94	7.68459	2.94197	0.000108706	0.00694455	Up	613.665	226.997	233.565	40.8787	321.325	192.856	293.995	226.409	3985.3	715.344	1242.08	3380.29	1426.38	2733.78	491.346	2545
M11357	4295.14	743.426	0.173086	-2.53044	0.000109592	0.00694455	Down	5810.87	2102.79	4029.32	3071.75	4124.47	7998.35	5656.3	1567.23	1094.98	648.139	860.725	127.019	505.546	570.416	1741.06	399.525
M8647	1462.99	3160.46	2.16027	1.11121	0.000111697	0.00698941	Up	1618.09	2123.25	1158.7	906.95	1774.55	1951.56	893.232	1277.58	3284.06	1810.17	3580.36	3494.74	3139.37	3498.73	3322.84	3153.38
M38	102663	30409.9	0.296211	-1.7553	0.000115496	0.0071021	Down	144204	85052.5	74659.1	152940	102118	75686.6	84851.6	101792	53485.2	18241.2	16602.1	21516.5	28594.9	12167	47219.5	45452.7	Hexanoylcarnitine (Car(6:0))
M15458	22802.3	59546.5	2.61142	1.38484	0.000117424	0.0071021	Up	10149.9	35754.5	30774.2	23730.6	28450.5	14941.4	17962	20655.4	67971	70298.3	88807	60237.5	62999.8	37834.3	51276.3	36947.5
M15474	1157.65	3695.49	3.19224	1.67457	0.000123657	0.0071021	Up	1207.99	1652.33	1031.55	2603.21	661.092	881.154	608.035	615.81	2898.41	3872.96	5246.41	3157.79	4349.01	4048.93	4476.56	1513.83
M15709	66.9242	276.473	4.13113	2.04654	0.000124457	0.0071021	Up	26.1454	152.874	100.545	38.765	71.7167	35.1042	58.4157	51.8273	241.131	310.148	402.176	118.396	283.701	548.051	157.929	150.249
M15634	2063.91	7169.38	3.47369	1.79647	0.000124771	0.0071021	Up	1885.52	1397.66	3647.45	959.925	2735.07	1895.23	2021.45	1968.96	5636.97	2722	7224.65	3740.95	10607.8	8129.32	12023	7270.39
M11201	1383.74	6478.94	4.68218	2.22718	0.000128363	0.0071021	Up	286.401	1427.53	1469.62	906.528	1325.6	2237.95	2612.76	803.575	8037.29	4359.68	6053.62	7370.9	7711.75	8006.75	5131.15	5160.4
M5620	2638.3	1134.29	0.429931	-1.21782	0.00012929	0.0071021	Down	2279.37	2508.4	2871.7	2737.08	3081.15	1841.27	2998.25	2789.2	1542.07	863.471	944.809	829.884	1309.69	698.053	2085.78	800.549
M9046	2319.56	55.3576	0.0238656	-5.38893	0.000130162	0.0071021	Down	750.284	11036.2	961.092	2076.26	1912.5	375.718	756.258	688.127	2.20808	40.5462	2.18226	137.975	41.7549	2.20644	109.546	106.442
M1173	5686.42	442.029	0.0777342	-3.68531	0.000130522	0.0071021	Down	15608.1	5051.23	5177.64	10754	700.652	3194.41	2291.2	2714.16	397.067	275.915	581.459	379.557	486.476	185.553	445.653	784.556	trans-Epoxysuccinyl-L-leucylamido(4-guanidino)butane
M3352	3253.14	1406.68	0.432407	-1.20954	0.000138333	0.00732534	Down	1868.93	3219.09	2370.09	3410.66	4822	3466.25	2724.17	4143.94	2236.11	1703.75	1492.97	1579.88	903.349	1363.5	763.678	1210.21
M15647	542.219	1960.37	3.61545	1.85418	0.000140154	0.00732534	Up	561.506	307.262	1107.41	226.888	658.908	615.926	446.408	413.449	1460.45	1009.45	1453.01	877.671	3261.85	2054.23	3453.63	2112.66
M13202	982.853	4694.76	4.77667	2.256	0.000140421	0.00732534	Up	1624.89	1150.52	931.479	695.899	1105.07	916.304	712.392	726.28	7036.51	1256.43	5172.08	4656.31	7177.81	3443.27	6648.43	2167.24
M3333	1552.64	739.435	0.476244	-1.07023	0.000142116	0.00733437	Down	1072.7	1256.53	1408.39	1872.55	1464.9	2656.04	1141.34	1548.66	1010.27	754.29	637.591	574.19	682.203	536.056	577.265	1143.61
M3013	4266.73	1973.9	0.462626	-1.11208	0.000148317	0.00757625	Down	2806.75	4507.39	4210.73	4567.63	4339.68	5356.49	3107.63	5237.54	2466.38	2490.29	1926	2726.06	1090.68	2169.51	1165.09	1757.17
M9312	14259.5	4159.61	0.291708	-1.7774	0.000149876	0.00757858	Down	20009.9	11812.2	10502.1	21720.8	14309.8	10021.6	11865.5	13834.1	7132.98	2618.41	2092.36	2936.23	3784.97	1545.08	6797.97	6368.86
M6915	987.617	2741.76	2.77613	1.47308	0.000153462	0.00768231	Up	1316.2	1078.74	1592.69	490.534	544.459	585.386	1185.74	1107.19	2473.1	2041.02	2853.43	1987.16	3832.96	3439.56	3824.24	1482.6
M15378	17650.5	130923	7.41755	2.89094	0.000158151	0.00783866	Up	8495.22	23198.4	42561.7	10521.9	14802.5	16466.6	12783.9	12373.4	66472.6	178466	194300	145289	98323.1	298527	33722.5	32284.3
M9774	129.485	4007.86	30.9523	4.95198	0.000160796	0.00789161	Up	85.5305	26.1839	318.735	24.3178	29.2338	2.21761	547.442	2.21949	7426.78	976.273	783.736	6956.19	3111.98	5859.32	485.136	6463.49
M2580	27868.3	12824.9	0.460196	-1.11968	0.00016271	0.00790802	Down	15135.5	34046.9	26544.1	27492.8	27598.9	46535	24385	21208.1	12254.7	9945.02	12240.3	17905.4	13835.8	10823.3	13740.6	11853.9
M791	6586.29	22169.8	3.36605	1.75106	0.0001658	0.00798071	Up	9515.84	6282.08	11590.3	2845.04	4998.22	5457.14	6432.4	5569.24	45361.2	16926.8	15747.2	18607.8	10527.3	24497	12371	33319.9	(1Z)-1-(3-Ethyl-5-hydroxy-1,3-benzothiazol-2-ylidene)acetone
M15379	10220.4	66632.9	6.51961	2.70479	0.000183789	0.00859858	Up	5616.75	13500.4	23364.4	6508.2	8141.65	9042.43	8476.69	7112.58	33765.9	100842	106953	68684.4	48337	136945	20256.2	17279.7
M8238	5205.13	681.77	0.13098	-2.93258	0.000187069	0.008671	Down	9429.11	5969.6	4234.02	10458.2	1554.61	6162.14	1657.29	2176.07	944.237	81.3883	479.103	517.794	652.731	809.789	963.063	1006.05
M521	318232	125415	0.394099	-1.34337	0.000189616	0.00870842	Down	276969	277796	385876	332242	338231	394147	279257	261341	154284	56200.6	121644	123517	181202	159993	142134	64346	LPE(P-16:0)
M11249	4238.21	1945.69	0.459082	-1.12318	0.000193481	0.00880516	Down	3095.81	3780.11	3116.39	3874.95	4362.97	5266.77	3563.48	6845.22	2266.24	2920.85	1967.88	1093.99	1473.29	1690.92	2790.63	1361.69
M73	33308	11017.2	0.330768	-1.59611	0.000201597	0.00909187	Down	50946.9	26214.3	22280.6	43795.7	31077.5	25197.7	32188.3	34763.1	13318.6	6731.76	6290.47	7740.2	11295.5	4416.25	19323.5	19021.5	Octanoylcarnitine (Car(8:0))
M12040	241560	97567	0.403904	-1.30792	0.000217214	0.00958947	Down	140505	276304	291074	202536	276580	277525	173774	294184	93592	73557.8	125685	77992.9	133609	40524.6	158515	77060
M11109	122.543	3929.64	32.0674	5.00303	0.000218378	0.00958947	Up	169.522	2.58218	177.253	86.1979	254.092	2.21761	206.497	81.9834	1101.53	5576.29	5474.1	4867.08	2607.77	6679.35	1141.2	3989.79
M365	263273	126111	0.479011	-1.06187	0.000223225	0.00971708	Down	302166	251866	337159	155281	173215	219559	356007	310932	109622	68967.1	120724	115507	131760	150981	174984	136341	Oleoylserotonin
M8334	2527.94	300.716	0.118957	-3.07149	0.000227193	0.00980454	Down	7252.3	1209.54	2804.18	4637.28	492.517	1463.95	965.016	1398.75	310.058	200.911	361.289	408.245	103.602	183.579	251.409	586.636
M9498	64.168	9.28582	0.144711	-2.78875	0.000249214	0.0105726	Down	87.0392	179.831	59.0037	50.9508	24.7543	53.6035	32.5206	25.6412	2.20808	40.8513	2.18226	19.8584	2.24984	2.20644	2.31897	2.41128
M15690	254.623	928.681	3.64728	1.86682	0.000258269	0.0107393	Up	219.782	140.46	455.098	223.298	242.635	344.762	255.51	155.436	367.335	477.314	919.033	1426.3	680.696	753.78	2101.57	703.417
M11261	6663.75	18202.2	2.73152	1.4497	0.000258885	0.0107393	Up	5716.18	7739.47	9411.29	4336.92	5189.4	4273.28	11063.8	5579.63	14615.5	11439.7	27057.8	17285.7	28974.3	25383.4	11459.2	9401.66
M11107	16149.1	101434	6.2811	2.65102	0.00025958	0.0107393	Up	11395.5	12583.8	27915.9	7411.63	31355.4	1699.31	25607	11224.4	47358.6	111068	135948	139979	79671.8	135334	36799.7	125315
M8281	1175.27	12.6136	0.0107326	-6.54186	0.000264828	0.0108666	Down	2966.6	1072.17	1098.69	2450.87	2.20758	1010.5	368.748	432.349	2.20808	2.14433	2.18226	2.43384	2.24984	2.20644	85.0731	2.41128
M5912	2748.05	1062.67	0.386699	-1.37072	0.000276868	0.0111104	Down	1738.42	2476.95	2491.45	1455.17	4261.41	1924.24	2895.39	4741.42	1405.74	849.745	878.378	802.769	1724.48	615.213	1304.1	920.921
M10275	8517.33	2192.36	0.257399	-1.95792	0.000277428	0.0111104	Down	7345.98	4309.46	12138.3	10841.7	9895.03	10355	7494.56	5758.69	2711.95	972.505	1604.07	1640.22	4769.91	1580.58	3721.14	538.463
M1144	16749.9	3168.28	0.189152	-2.40238	0.000282027	0.011205	Down	12927.2	12500.1	13825.7	22074.6	22021	24112.3	9762.1	16776	5172.5	415.441	3862.32	3097.65	3166.87	2690.18	5596.13	1345.15	4-Imidazolidineheptanoic acid, 3-[(2-cyclohexyl-2-hydroxyethyl)amino]-2,5-dioxo-1-(phenylmethyl)-
M14284	62439.8	143760	2.30237	1.20312	0.000285756	0.0112562	Up	79812.2	51948.6	82523.6	56002.2	46169.8	44683.6	99182	39196.6	153785	77248.5	135198	124931	190485	158503	220399	89528.8
M11230	18243.6	8150.39	0.446753	-1.16245	0.000287812	0.0112562	Down	16194	17313.3	17899.5	18737.6	18978.4	24807	18293.6	13725.7	12373.8	7735.97	8891.41	6197.49	9463.38	3275.75	9394.36	7870.97
M4317	23674.3	9064.18	0.38287	-1.38507	0.000293451	0.0113877	Down	19116.6	27929.1	30882.3	9868.92	28037.1	24229.8	17445.1	31885.6	6469.3	7018.43	12731.6	8001.29	15319.6	5900.09	4684.81	12388.2
M10274	72981.3	26795.2	0.367152	-1.44555	0.000298463	0.0114931	Down	61954.6	61307	87462.3	75125.9	81731.9	89338.6	66424	60505.8	30642.2	10128.2	25409.4	26473.7	41166.5	33592.3	34011.1	12938.6
M9284	690.537	168.85	0.24452	-2.03198	0.000302683	0.0115666	Down	724.822	1027.11	217.496	976.496	846.663	549.347	763.612	418.753	93.1689	59.1752	122.628	221.726	52.4537	157.48	330.402	313.766
M15246	37804.4	15497.5	0.409939	-1.28652	0.000314046	0.0116144	Down	47620.9	33462	51607.6	27613	19118.8	31525.9	57953.4	33534	15932.4	9289.68	17437.9	9003.4	20076.4	25536	9694.45	17010
M15720	22.3864	214.484	9.58102	3.26018	0.000316165	0.0116144	Up	21.5387	11.5837	2.21952	76.3065	52.9191	2.21761	2.18712	10.1188	79.2476	213.611	198.884	233.17	168.708	451.713	37.8192	332.721
M91	98603.2	32317	0.327748	-1.60934	0.000316227	0.0116144	Down	128617	104638	169871	61350.4	106980	64736.4	63878.7	88754.5	16644.1	43819.5	49548	14236.5	23827.3	15577.9	59507.3	35375.6	Prolylalanine
M7528	11192.7	2239.36	0.200072	-2.32141	0.000317178	0.0116144	Down	10442.6	12321.5	1722.86	18345.4	12903.3	8743.23	12558.8	12504.3	3493.9	2294.86	2131.04	2170.73	912.863	2635.86	1775.91	2499.68
M15482	661.438	3249.85	4.91331	2.29669	0.000317852	0.0116144	Up	450.388	1179.37	110.633	242.904	538.131	470.216	1029.16	1270.7	2910.48	2288.49	2568.31	2482.02	4813.57	4290.19	3855.01	2790.74
M672	4214.96	12605	2.99053	1.5804	0.000347146	0.0125022	Up	3258.93	4825.58	5162.97	2209.56	5382.78	4766.61	2556.97	5556.3	18830.3	5591.53	5832.18	13037	16217.9	14665.4	18296.5	8368.94	1-O-Hexadecyl-2-O-(2E-butenoyl)-sn-glyceryl-3-phosphocholine
M15788	14.2129	236.829	16.663	4.05857	0.000350737	0.0125383	Up	7.99576	50.1535	10.7905	2.09996	8.21629	2.21761	14.3853	17.8443	30.0916	861.131	109.575	194.518	70.3933	202.563	27.7167	398.642
M2633	3895.56	1915.89	0.491813	-1.02382	0.000353157	0.0125383	Down	2175.81	3577.13	5576.11	2997.37	5288.42	4763.64	3488.34	3297.64	2663.74	1074.56	2098.17	1790.22	2350.15	1603.02	1934.24	1812.99
M15748	188.348	512.345	2.72021	1.44372	0.000365462	0.0128838	Up	132.291	342.389	250.942	84.8224	138.842	208.312	256.992	92.1916	475.872	644.582	644.123	290.931	589.716	753.776	342.346	357.418
M7921	13.3483	385.339	28.868	4.8514	0.000392441	0.0137382	Up	2.09781	2.58218	2.21952	2.09996	2.20758	91.1731	2.18712	2.21949	92.8442	497.244	980.191	427.308	166.436	436.473	2.31897	479.899
M7533	2601.79	6369.35	2.44806	1.29164	0.00039984	0.0139	Up	1320.27	2492.88	2289.55	2118.95	3554.13	3010.98	2694.94	3332.65	7230.85	5101.75	7559.15	6221.56	3578.19	11357.2	3224.97	6681.09
M506	119774	35314.2	0.294841	-1.76199	0.000417964	0.0144298	Down	127834	89074.4	163646	129445	145399	96042.6	68755.4	137994	84938.6	27068.3	15834.3	15464	16216.8	17129.3	72606.4	33256	Thr-Gln
M11112	1256.81	3584.82	2.85232	1.51213	0.000422936	0.0144533	Up	1146.92	1338.58	2061.62	823.699	1172.86	738.163	1442.88	1329.74	1580.4	3746.08	4667.36	4789.04	3188.43	5201.12	1482.96	4023.17
M11667	2469.28	724.357	0.293347	-1.76932	0.000425565	0.0144533	Down	1785.63	3080.12	2365.38	2767.81	2547.46	3328.7	1313.24	2565.92	284.914	444.463	343.245	1396.21	892.662	262.104	1402.4	768.857
M6583	2905.58	276.793	0.0952626	-3.39195	0.000427304	0.0144533	Down	5436.67	1158.2	5897.8	6152.16	346.328	1936.9	1008.39	1308.19	453.795	38.0847	551.197	181.661	169.102	104.675	393.06	322.771
M987	168129	16983.4	0.101014	-3.30738	0.000437988	0.0147152	Down	70083.2	754756	89219.9	134579	136966	31502.6	65541.6	62385.1	18217.5	11431.2	10845.6	25480	20129.8	6121.18	24444.8	19196.8	Metalaxyl
M1213	3404.8	333.792	0.0980358	-3.35055	0.000444178	0.0147248	Down	8198.93	1290.27	6661.87	5889.04	446.764	1909.24	1171.69	1670.58	526.13	57.4062	471.404	268.766	83.9811	199.591	646.646	416.414	N-[2-(3,4-Dimethoxyphenyl)ethyl]-3,4-dimethoxycinnamic_acid_amide
M10850	6550.88	14932.7	2.27949	1.18871	0.000450226	0.0147248	Up	10102.6	7959.68	5713.02	6584.26	6464.07	4721.64	6182.58	4679.18	16268.8	14103.3	10573.6	16926.5	15178.8	25169.6	6494.85	14746
M419	5176.11	18986.2	3.66804	1.87501	0.000453365	0.0147248	Up	7586.45	4088.56	10608.3	3884.39	5480.51	3381.5	4224.27	2154.96	49996.3	12285.7	10837.6	15520.4	9392.64	18934	9092.81	25830	1,3-Dimethyl-6-(propylamino)-2,4(1H,3H)-pyrimidinedione
M8597	4208.76	457.189	0.108628	-3.20253	0.000454804	0.0147248	Down	11345.1	4521.49	4297.76	7175.62	511.907	2043.74	1885.37	1889.1	686.67	172.16	396.43	409.529	438.281	368.999	663.294	522.149
M9063	27174.3	2645.14	0.0973395	-3.36083	0.00045592	0.0147248	Down	11571.8	122116	14685	21801.9	22212.9	4880.86	10676.2	9450.02	2766.17	1845.19	1717.83	3873.03	3325.88	1057.08	3710.74	2865.18
M15319	17559	7922.99	0.451222	-1.14809	0.000469203	0.0148758	Down	18442.5	15657.8	18024	15270	23982.6	9387.16	18456.8	21250.7	4656.34	8527.97	11084.6	11901.8	5832.77	3845.34	10038.3	7496.77
M576	4858.47	11161.8	2.29739	1.19999	0.000472484	0.0148758	Up	4908.64	3261.56	8239.92	4228.29	5892.26	3733.43	4117.83	4485.84	9873.98	4625.23	9471.58	8580.07	16125.8	14106.4	13953.2	12558.1	Cholesta-4,6-dien-3-one
M6169	5908.63	1278.11	0.216312	-2.20881	0.000496839	0.0154483	Down	5893.8	5948.92	6094.81	6017.51	8649.38	9076.52	2562.26	3025.82	725.747	254.723	1607.38	1855.35	1355.14	291.149	3106.11	1029.25
M2505	508.561	104.751	0.205974	-2.27946	0.000500778	0.0154746	Down	137.268	218.32	510.979	952.374	671.966	986.707	251.126	339.751	136.915	30.8264	92.5088	119.342	177.113	95.9681	134.939	50.392
M12924	4136.27	8454.69	2.04404	1.03142	0.000515996	0.0157022	Up	5544.42	4542.15	3601.18	3082.53	3531.4	3908.49	5586.02	3293.93	9014.64	5809.09	8493.37	13461.2	4550.55	8515.18	6800.28	10993.2
M9146	2042.42	4262.88	2.08717	1.06155	0.000516411	0.0157022	Up	2861.36	2329.34	1731.85	1170.17	1748.64	2326.96	2663.6	1507.43	2585.24	3469.85	3302.59	6368.42	3564.98	4067.31	3757.68	6987.01
M15335	10145.1	3867.5	0.381218	-1.39131	0.000517551	0.0157022	Down	11013.5	8922.18	10153.1	8265.64	13703	5991.55	9880.32	13231.6	2135.63	3759.73	5497.29	6480.78	3071.08	1272.35	4548.67	4174.45
M5714	993.259	365.846	0.368329	-1.44093	0.000537746	0.0161644	Down	905.679	958.228	1083.68	1388.4	1389.53	765.742	523.793	931.016	850.612	277.951	413.949	217.817	164.33	166.56	484.343	351.206
M9461	567.958	213.835	0.376498	-1.40928	0.000539243	0.0161644	Down	533.889	1034.84	819.936	452.176	584.948	483.159	349.961	284.761	126.2	500.507	218.76	192.971	179.436	192.953	203.943	95.9129
M10758	95042.5	195444	2.05639	1.04011	0.000548015	0.0161671	Up	63780.4	77616.8	138667	117888	109841	86555.9	99021.4	66969.1	211924	114235	190423	167846	270169	247228	111540	250191
M9145	611.672	1384.41	2.26332	1.17844	0.000550141	0.0161671	Up	1014.03	827.52	495.69	386.139	370.873	564.347	711.887	522.89	900.808	996.34	1172.13	2157.69	974.042	1430.64	1072.37	2371.26
M5633	610.983	165.222	0.27042	-1.88673	0.000556773	0.0162047	Down	502.039	570.984	1034.78	823.026	550.943	372.798	437.554	595.747	178.579	284.339	172.165	45.5872	129.887	46.8666	368.116	96.2376
M5699	7588.33	15355.7	2.0236	1.01692	0.000563824	0.016315	Up	8244.02	8507.25	6803.06	6715.69	5983.89	4092.29	9198.75	11161.7	16625.7	21347.7	12734.7	10226.7	11162.6	16139.7	10744.8	23864
M9368	162.03	369.707	2.28171	1.19012	0.000585795	0.0165876	Up	240.361	132.15	95.4194	112.535	170.36	302.483	86.286	156.649	414.648	294.615	391.973	251.066	231.504	602.143	326.11	445.598
M7312	11765.5	2441.45	0.207508	-2.26876	0.000598157	0.0165876	Down	8398.54	10020.5	25254.6	12842.4	9585.52	14963.9	9940.24	3118.68	3672.24	400.701	2139.78	976.328	6521.53	842.357	2856.83	2121.82
M11108	4307.58	29551.4	6.86031	2.77827	0.000605371	0.0165876	Up	3456.53	2754.56	7916.54	2022.8	8630.82	250.474	6871.44	2557.51	14308.4	33154.5	38947.7	40270.1	23638.3	41013	9520.23	35558.6
M5669	998.82	2185.8	2.18838	1.12987	0.000616542	0.016774	Up	1911.53	1201.98	584.144	898.63	1155.94	646.175	886.734	705.43	1701.54	1710.39	1261.16	2124.89	2103.58	1898.77	3521.06	3165.01
M15495	32.1784	1561.47	48.5256	5.60067	0.000632644	0.0170599	Up	156.279	87.9967	2.21952	2.09996	2.20758	2.21761	2.18712	2.21949	424.171	1242.13	2592.05	3899.37	773.682	2029.39	2.31897	1528.69
M1331	11319.9	27869.1	2.46197	1.29981	0.000637845	0.0170751	Up	13788.6	6566.37	22976.8	9935.84	6539.68	14446.9	5950.09	10354.6	19808.8	28669.3	27236.6	35879.7	15477.3	46250.6	17857.7	31773.3	L-Cystathionine
M1105	6108.98	26492	4.33658	2.11656	0.000644952	0.0171736	Up	3965.98	4972.78	10628.3	3376.88	9986.82	841.706	10450.3	4649.12	10795.7	27964.5	33228.5	30921.6	22333.8	45047.9	12269.1	29375.1	N-Desmethylulipristal acetate
M3342	2208.08	4817.12	2.18158	1.12537	0.000655426	0.0173601	Up	2969.33	2174.1	2727.01	1602.2	2129.47	1166.1	1777.57	3118.9	4914.14	5437.02	4867.03	2332.39	3596.38	5573.89	3758.24	8057.86
M15281	65.8035	2984.24	45.3508	5.50306	0.000690585	0.0179338	Up	262.193	2.58218	2.21952	250.602	2.20758	2.21761	2.18712	2.21949	2423.74	2182.27	2.18226	2239.76	4590.71	5396.64	3590.31	3448.35
M11354	34.229	377.879	11.0397	3.46463	0.000691333	0.0179338	Up	75.0793	2.58218	2.21952	57.8608	2.20758	129.476	2.18712	2.21949	696.943	115.111	313.348	853.101	196.645	146.246	66.9771	634.657
M15734	2.22891	51.394	23.0579	4.52719	0.000691417	0.0179338	Up	2.09781	2.58218	2.21952	2.09996	2.20758	2.21761	2.18712	2.21949	9.24935	79.5645	97.8004	61.8143	61.3951	55.2771	2.31897	43.7319
M11115	76.9324	1324.27	17.2134	4.10546	0.000715998	0.0183427	Up	2.09781	2.58218	205.334	2.09996	184.267	2.21761	88.8871	127.974	355.513	1493.43	1522.05	2492.53	310.798	1212.16	930.588	2277.06
M15483	98.7641	1771.31	17.9348	4.16469	0.000718173	0.0183427	Up	95.8485	362.709	2.21952	2.09996	121.982	2.21761	114.184	88.8527	912.882	2783.17	3075.47	615.027	2433.55	2177.47	672.107	1500.83
M417	132836	57227.8	0.430814	-1.21486	0.000735721	0.0186955	Down	145793	62425.5	164858	147866	152696	109438	144520	135094	36219.3	67125.9	83272.6	24406.1	87187.2	34459.9	74510.3	50640.9	Pyridine-2,4-diamine
M6826	8299.92	2505.62	0.301885	-1.72793	0.000743882	0.0188075	Down	10427.9	11117.8	3106.74	10409.9	3834.84	13413.4	8687.95	5400.73	1727.96	1123.71	1080.21	10225.7	1251.9	1675.11	1060.01	1900.37
M4006	848.253	119.223	0.140552	-2.83083	0.000775775	0.0191913	Down	2942.94	453.897	448.392	467.433	1192.85	865.451	233.374	181.69	66.1886	184.445	175.888	72.1952	25.5318	151.237	228.588	49.713
M11119	5595.38	11522.1	2.05922	1.0421	0.000777974	0.0191913	Up	3248.62	5526.7	7608.52	5945.03	6254.51	3814.39	7729.19	4636.09	12160.3	7128.18	10354.3	16506.2	10759.8	17302	6437.58	11528.6
M5810	1658.66	743.941	0.448519	-1.15676	0.00078187	0.0191913	Down	1251.2	2433.51	1833.19	2312.61	2021.97	1110	1079.28	1227.54	1266.98	713.04	608.005	428.091	942.338	384.288	1041.08	567.709
M1364	2313.24	1029.97	0.445249	-1.16732	0.000790805	0.0193111	Down	1531.31	1410.08	2991.46	2888.11	2417.19	4061.95	1605.9	1599.88	1657.15	654.418	831.572	798.329	1538.43	676.52	1040.31	1043
M15334	13680.5	6474.65	0.473276	-1.07925	0.000801454	0.019382	Down	17167.6	11789.9	13733.4	10404.7	19107.8	7258.05	12399.2	17583.3	3962.6	7493.52	10000.8	8225.83	6388.04	3059.5	6996.45	5670.47
M3477	254.608	740.004	2.90645	1.53926	0.000822489	0.0195778	Up	254.441	261.056	263.879	214.565	246.511	158.038	225.657	412.716	681.259	905.429	732.266	268.907	428.823	835.084	506.402	1561.86
M15754	3.939	27.8875	7.07983	2.82372	0.000823772	0.0195778	Up	2.09781	2.58218	15.9003	2.09996	2.20758	2.21761	2.18712	2.21949	9.20705	32.7442	57.1944	25.7391	45.2255	24.2497	2.31897	26.4209
M10788	7618.34	17724.5	2.32656	1.2182	0.000827488	0.0195778	Up	5542.18	6287.49	11682.5	9871.72	8374.42	7503.65	8687.93	2996.8	18399.8	9647.91	16155.1	14624	25250.8	23157.4	10076.6	24484.8
M453	3106.74	1449.57	0.46659	-1.09977	0.000829103	0.0195778	Down	2809.76	4093.76	4228.49	3565.16	3163.25	1724.35	2537.2	2731.95	1752.03	1196.22	1954.79	756.646	2208.03	790.968	1917.7	1020.2	Glabrone
M3355	268.077	547.519	2.04239	1.03026	0.000839037	0.0197051	Up	284.326	429.417	313.899	184.368	176.773	153.598	272.743	329.496	494.377	728.395	552.027	388.163	347.162	553.006	414.306	902.719
M5809	1007.38	395.656	0.392757	-1.34829	0.000842366	0.0197051	Down	650.616	1559.41	1029.37	1493.77	995.701	467.878	865.773	996.533	829.086	398.524	545.921	211.756	220.216	186.516	378.777	394.453
M3405	95.3508	495.933	5.20114	2.37883	0.000848776	0.0197627	Up	295.596	72.8482	49.4432	92.7953	154.738	57.648	13.5615	26.1764	468.583	203.211	575.873	234.359	847.037	307.835	1163.63	166.934
M9506	152.403	21.5906	0.141668	-2.81941	0.00085522	0.0198205	Down	194.779	61.8447	161.415	277.876	159.569	168.543	107.487	87.709	64.1848	2.14433	2.18226	2.43384	51.0307	2.20644	19.7299	28.8126
M15248	78193.6	33832.6	0.432677	-1.20864	0.000887673	0.0204779	Down	88593.2	78731.3	102970	29942.5	51305	68992.4	106916	98098.1	32346.1	19646.9	34192	26904.8	38647.1	45492.8	32873.8	40557.2
M9464	1444.28	449.773	0.311417	-1.68308	0.000908925	0.0207492	Down	1347.84	1436.05	2067.09	1234.7	1201.51	1015.37	1119.01	2132.65	884.163	131.244	303.188	182.624	297.725	240.534	1294.28	264.429
M9474	312.979	83.1402	0.265641	-1.91245	0.000913849	0.0207492	Down	378.734	519.566	496.962	191.443	419.406	158.782	190.298	148.644	30.012	275.559	51.5078	76.2226	20.3009	29.8751	122.685	58.9586
M214	73494	32339.4	0.440027	-1.18434	0.00091695	0.0207492	Down	49279	75987.7	59825	76978.2	70217.7	106699	57648.6	91316.7	66569.6	22507.9	28143.8	31999.9	17212.8	14434.1	44776.7	33070	3-Methyl-1H-pyrazole-4-carbaldehyde
M5859	978.352	431.124	0.440664	-1.18225	0.000920161	0.0207492	Down	855.789	1091.58	964.057	1705.41	972.683	557.054	937.038	743.209	762.108	309.088	503.594	370.122	172.842	292.009	601.657	437.574
M960	232.514	4450.85	19.1423	4.25869	0.00094715	0.021262	Up	173.064	409.136	82.77	2.09996	394.502	386.472	313.002	99.0684	1436.22	5297.93	4631.76	4409.01	658.496	15289.8	569.875	3313.77	2-{[2-(3,4-Dihydroxyphenyl)-2-oxoethyl]sulfanyl}-6-methyl-4(3H)-pyrimidinone
M11118	65051.8	179488	2.75915	1.46422	0.00101388	0.0225577	Up	41823.3	61692.2	85255	72550.7	70142.7	39542.5	110292	39116.3	166774	111162	151905	212047	190832	375210	61277.9	166694
M5747	2033.33	851.464	0.418754	-1.25582	0.00103738	0.0227769	Down	1499.68	2449.08	2094.86	3446.84	2307.95	1848	970.21	1650.01	2054	710.037	968.013	451.656	510.979	491.69	617.284	1008.05
M9858	54708.2	20035.5	0.366225	-1.4492	0.00104885	0.0228129	Down	70044	36374.8	33036.4	41068.3	40355.1	43132.8	139641	34012.8	20180	19896	20884.2	19670.4	14371.6	17928.6	25650.3	21702.7
M2841	9403.32	4049.32	0.430627	-1.21549	0.00105227	0.0228129	Down	9254.09	12671.3	8072.47	9021.89	5675.75	6457.64	10488.1	13585.3	2802.73	3960.01	1689.01	6355.96	4840.17	2049.19	6923.12	3774.41
M8957	558.873	1799.17	3.21928	1.68674	0.00105269	0.0228129	Up	1303.12	882.208	222.107	263.263	289.197	425.038	603.072	482.977	714.37	1730.07	1036.52	2804	1024.77	2022.97	1352.02	3708.61
M969	227.373	3047.02	13.401	3.74427	0.0010647	0.0229737	Up	2.09781	274.199	737.427	25.4683	40.4178	198.539	331.459	209.375	1562.73	5302.1	2815.17	3000.29	480.967	6700.61	1261.89	3252.38	Lasiodiplodin
M379	138175	278828	2.01793	1.01288	0.00110719	0.0236862	Up	80212.8	144321	162484	118067	98514.3	86428.4	229523	185849	281032	156442	292011	270160	332138	321974	402471	174395	1-Hexadecyl-2-(5Z,8Z,11Z,14Z-eicosatetraenoyl)-sn-glycero-3-phosphocholine
M14822	141.779	1920.67	13.5469	3.75989	0.00113555	0.0239855	Up	368.013	512.137	2.21952	2.09996	243.139	2.21761	2.18712	2.21949	4768.43	992.537	1095.9	2828.94	1233.65	863.104	1165.92	2416.91
M11262	2983.86	8388.32	2.81123	1.4912	0.00114037	0.0239861	Up	2148.28	3485.42	3713.48	1818.72	2464.36	2245.44	5763.11	2232.1	6951.37	3848.15	14034.8	6719.98	14458.9	11983.8	5029.73	4079.89
M2649	1637.31	326.063	0.199145	-2.32811	0.00115961	0.0241216	Down	296.781	959.271	2483.46	1822.82	2308.45	3048.03	740.346	1439.34	613.9	53.3882	435.636	192.706	705.701	103.744	317.865	185.563
M9917	722.209	186.542	0.258293	-1.95292	0.00116067	0.0241216	Down	418.117	975.746	622.666	352.069	435.323	764.726	221.638	1987.39	173.104	211.525	126.985	223.974	74.2115	143.083	242.03	297.421
M5785	2878.67	1369.96	0.475902	-1.07126	0.00116609	0.0241216	Down	2031.98	3777.98	3255.06	3648.19	3384.72	1717.98	2524.11	2689.31	1987.42	1401.56	1435.76	710.044	2016.92	650.23	1731.18	1026.59
M1285	2587.82	941.239	0.363718	-1.45911	0.00121975	0.024721	Down	3438.16	1537.1	4625.52	3074.82	3790.74	1562.38	1577.28	1096.6	903.515	1147.59	601.012	1119.62	758.342	621.506	867.343	1510.99	PGF3alpha
M9258	669.535	2152.39	3.21476	1.68471	0.00124181	0.0250666	Up	1329.81	976.523	336.855	288.249	520.687	857.74	604.255	442.167	848.179	1958.63	1172.29	3528.33	1434.55	2479.56	1168.39	4629.2
M6237	1159.86	4806.36	4.1439	2.05099	0.00124962	0.0251228	Up	2101.78	952.394	3442.33	242.285	736.676	421.999	819.656	561.795	11549	2612.95	4146.51	1988.19	1805.83	5823.74	3017.33	7507.38
M8636	9001.23	2958.37	0.328663	-1.60532	0.00129694	0.0258664	Down	11281.4	11512.7	4265.87	10296.8	9654.52	6887.16	8743.9	9367.48	3718.14	955.141	2819.59	1476.96	3766.61	817.028	7864.11	2249.37
M15719	123.569	550.969	4.45878	2.15665	0.00130754	0.0258826	Up	198.664	77.7518	170.124	122.917	137.081	89.6776	91.9886	100.352	205.586	571.7	524.248	607.672	392.512	1356.34	112.029	637.667
M9694	2111.69	686.545	0.325117	-1.62097	0.00130809	0.0258826	Down	1687.68	2771.84	2744.44	1590.08	1743.98	1524.79	1575.61	3255.09	1589.78	199.069	448.794	275.913	522.476	291.506	1754.5	410.323
M11104	5499.87	2639.01	0.479832	-1.0594	0.00132198	0.0260545	Down	6398.1	4985.26	6777.95	8030.57	3361.65	5061.17	3867.57	5516.71	1701.94	1104.81	3435.73	2847.89	1946.17	2866.05	4621.14	2588.36
M5557	4120.91	1307.43	0.317266	-1.65623	0.0014297	0.0275204	Down	2709.95	3744.88	5992.35	3397.29	8877	4180.34	2345.84	1719.65	992.942	1011.64	1179.22	304.353	1902.06	801.614	1988.61	2278.97
M5780	5251.42	17285.4	3.29156	1.71877	0.0014309	0.0275204	Up	5673.45	7692.99	4939.63	4142.1	2981.46	762.444	8586.57	7232.69	15832.4	23670.5	11531	19324.1	13083.2	22597.6	12497.1	19746.9
M6957	4997.73	916.178	0.183319	-2.44757	0.00143342	0.0275204	Down	3989.66	3775.13	6871.09	3713.49	6302.67	5182.7	3392.69	6754.44	2071.77	69.2764	281.681	303.522	1608.6	146.203	2188.75	659.626
M507	28652.6	11089	0.387016	-1.36954	0.00143887	0.0275204	Down	19927.1	20260.7	28548	33611.4	52634.3	40945.8	12903.7	20389.9	23017.5	6422	15915.5	5938.87	12146.2	4993.92	8211.1	12066.9	N~1~-Methyl-4-nitro-1,2-benzenediamine
M15728	21.778	239.763	11.0094	3.46066	0.00145987	0.0275204	Up	21.1757	107.377	18.1696	2.09996	2.20758	2.21761	8.6095	12.3671	29.5362	941.991	109.056	128.225	82.8356	216.221	20.7216	389.514
M514	1550.02	5854.19	3.77684	1.91718	0.00146584	0.0275204	Up	2488.82	1327.16	2833.6	1130.72	1152.58	1792.18	1078.4	596.709	3092.64	1397.55	3742.2	5123.36	15497.7	7832.6	5251.9	4895.5	Protoporphyrin IX
M6822	1844.71	721.516	0.391127	-1.35429	0.0014756	0.0275204	Down	917.384	1335.11	1379.39	2225.4	2589.02	2817.34	1292.55	2201.51	1306.77	340.151	1237.7	640.074	386.894	314.974	497.519	1048.05
M5657	1460	725.793	0.497119	-1.00834	0.00147689	0.0275204	Down	1228.87	2187.88	1174.22	1541.63	1563.43	1570.22	1039.72	1374.01	951.828	807.061	961.823	485.263	315.459	432.005	837.934	1014.97
M5808	5409.4	2701.44	0.499396	-1.00174	0.00147882	0.0275204	Down	3789.73	7406.31	6032.77	7807.27	5885.38	3401.05	4074.53	4878.19	4102.24	2585.44	2918.8	1448.69	3793.12	1443.31	3230.89	2088.99
M9169	3792.62	1342.71	0.354032	-1.49805	0.00149865	0.027786	Down	3947.97	4019.84	2305.43	5099.2	3973.53	2835.95	3796.7	4362.35	2866.15	584.528	527.096	1073.62	1070.42	423.224	2937.31	1259.32
M9151	589.496	1241.37	2.10581	1.07438	0.00151967	0.0278957	Up	840.222	769.2	527.921	291.07	505.37	595.026	703.847	483.315	781.654	958.76	960.566	1826.24	817.062	1271.64	999.303	2315.73
M3498	2870.75	385.702	0.134356	-2.89587	0.00152638	0.0278957	Down	9408.84	1718.89	1982.29	1739.86	3998.35	2947.35	450.859	719.547	34.8696	253.383	1090.41	92.5298	465.1	123.797	972.6	52.9232
M1090	4325.27	881.407	0.203781	-2.29491	0.00152685	0.0278957	Down	1088.47	1263.98	5323.34	5838.66	5761.36	10194.3	2567.34	2564.74	2747.45	234.018	210.103	239.093	1717.67	299.746	1058.34	544.841	Cilastatin
M822	16672.9	39018.1	2.34022	1.22664	0.00154732	0.0281668	Up	9641.62	20109.5	23049	8891.94	19528.6	16211.8	15109.2	20841.2	28684.1	24323.9	19117.7	53943.7	60596.6	62974.1	35977.7	26527	Atrazine-desethyl-desisopropyl
M7298	13281	26858.3	2.0223	1.016	0.00155939	0.0282837	Up	10601.3	27315.9	12390.3	9452.77	11300.9	6182.33	15123.4	13881.6	12748.5	25510.2	29383.4	26599.8	30787	37299.1	29394.7	23143.5
M15746	61.052	343.662	5.62901	2.49288	0.00157005	0.0283742	Up	44.1684	146.398	84.1486	32.3085	71.8848	25.363	81.9246	2.21949	220.235	591.211	544.865	177.361	288.012	524.476	254.405	148.73
M11001	3358.99	1197.79	0.356594	-1.48765	0.00160104	0.0288302	Down	4814.88	3461.43	3165.19	2454.1	5177.94	2651.39	2626.2	2520.78	851.669	2170.15	576.552	513.691	587.613	409.724	2638.73	1834.23
M109	89210	39088.9	0.438168	-1.19045	0.0016512	0.0294243	Down	96440.8	46812.3	92048.6	116227	136509	115133	49192.8	61316	34631.8	47793.1	21879.8	58005	30460.7	21367.3	25570.4	73003.6	Propionylcarnitine (Car(3:0))
M7657	3748.64	1293.74	0.345122	-1.53482	0.00165162	0.0294243	Down	7194.86	2106.1	4800.35	3486.74	2097.73	2792.81	5102.59	2407.93	1110.52	475.526	898.616	1261.59	385.526	1984.78	3001.96	1231.38
M8	488.969	5872.92	12.0108	3.58626	0.00165754	0.0294243	Up	522.065	2489.91	2.21952	238.423	109.79	297.439	64.0601	187.844	1992.86	5822.69	14186.4	9167.72	1811.19	7909.83	503.278	5589.33	Trigonelline
M63	488.969	5872.92	12.0108	3.58626	0.00165754	0.0294243	Up	522.065	2489.91	2.21952	238.423	109.79	297.439	64.0601	187.844	1992.86	5822.69	14186.4	9167.72	1811.19	7909.83	503.278	5589.33	3-Pyridylacetic acid
M7258	8121.94	2382.26	0.293311	-1.7695	0.00167093	0.0295251	Down	11903	10121.6	12092.7	3606.54	4331.12	4165.52	8953.95	9801.16	3183.99	673.694	1711.26	809.055	5064.05	698.553	4695.77	2221.67
M136	497150	170339	0.342632	-1.54527	0.00167501	0.0295251	Down	226106	286874	585304	696196	538551	1.11658e+06	269422	258164	255087	107795	128031	139028	263548	115973	201256	151995	Lysine
M15444	4560.81	398.427	0.0873588	-3.5169	0.00172709	0.0301492	Down	6305	12220.3	1135.71	1206.77	2522.78	1292	4448.64	7355.32	2.20808	2.14433	466.364	2.43384	2.24984	2.20644	2235.39	474.418
M1192	857.475	4050.44	4.72368	2.23991	0.00176966	0.0305132	Up	1386.74	1214.29	1841.18	584.45	552.009	279.777	458.204	543.148	5705.14	1106.93	1962.06	4197.49	2807.28	5412.21	957.715	10254.7	Veranisatin_B
M11418	4790.47	2222.92	0.46403	-1.10771	0.00178587	0.0305132	Down	5253.07	5756.76	6649.36	4985.12	3935.47	3634.29	3738.34	4371.39	2562.61	1149.48	2473.47	3073.4	955.625	2716.93	3661.09	1190.78
M399	2161.1	739.742	0.342299	-1.54667	0.00179778	0.0305132	Down	2563.61	4751.77	639.995	2185.03	1772.39	1303.21	1495.27	2577.49	365.071	554.66	519.261	775.426	1073.46	499.079	1445.34	685.632	Lycopsamine
M9613	143.3	23.2291	0.162102	-2.62503	0.00180291	0.0305132	Down	160.516	37.8965	36.4592	274.449	221.748	145.024	148.337	121.97	39.5309	2.14433	2.18226	2.43384	61.0353	2.20644	55.2686	21.0315
M5913	2933.48	1242.21	0.423461	-1.2397	0.001809	0.0305132	Down	1689.09	2902.43	3044.55	1209.74	4554.41	2355.85	2717.11	4994.65	1833	1222.06	875.154	656.381	2103.79	939.822	1283.8	1023.69
M15854	132.103	517.611	3.91825	1.97021	0.00181286	0.0305132	Up	200.843	79.4904	219.125	125.235	139.288	97.2935	92.9959	102.549	188.078	551.671	484.738	566.195	401.395	1231.79	113.871	603.15
M11110	6213.96	28061.6	4.51589	2.17501	0.00181722	0.0305132	Up	4826.18	5430.88	10201.1	3966.88	10748	418.46	8978.86	5141.36	11717.4	31935.4	34815	39547.8	21272.7	35203.8	14706.5	35294.3
M376	703.948	5155.22	7.3233	2.87249	0.00181935	0.0305132	Up	708.18	473.19	1088.2	318.666	857.212	653.566	754.431	778.14	2346.75	7857.74	2633.37	4975.87	752.976	13579	1167.37	7928.72	2-(2,6-Dimethylmorpholin-4-yl)ethanol
M7278	3314.45	1107.12	0.334028	-1.58196	0.00183741	0.0306602	Down	4513.38	2283.18	3782.33	1760.85	1641.85	6827.89	3468.12	2237.99	1566.97	709.429	1108.46	1469.65	226.496	990.383	1591.84	1193.74
M9793	901.026	285.247	0.31658	-1.65936	0.00186181	0.0309463	Down	982.331	724.514	801.654	1122.33	1279.15	879.072	648.421	770.734	314.122	423.194	269.849	103.416	112.178	56.6086	548.738	453.869
M6201	3830.93	1540.71	0.402177	-1.3141	0.0018805	0.0309463	Down	4107.35	3350.22	4831.02	3730.88	6405.04	3855.92	2380.41	1986.56	1778.44	518.438	1630.53	629.221	1379.61	1186.61	2741.62	2461.22
M1002	735.834	1848.27	2.5118	1.32872	0.00188615	0.0309463	Up	1559.06	879.051	474.802	383.598	570.493	731.334	780.791	507.545	741.443	1764.86	1128.68	2947.98	1467.52	1778.07	1403.56	3554.02	(7R*,8R*)-3-Methoxy-3',4,7,9,9'-pentahydroxy-8,4'-oxyneolignan
M6968	58818.2	14199.4	0.241412	-2.05043	0.00189113	0.0309463	Down	63370.2	46687.9	86159.7	57482.1	65156	50617.4	33299.5	67772.7	30589.2	3440.8	5856.85	6790.41	19169.6	1437.59	35237.3	11073.6
M723	3698.55	32449.7	8.77364	3.13317	0.00189164	0.0309463	Up	4790.32	2926.92	2876.82	4730.69	4338.1	3469.68	3751.17	2704.71	14699.2	38097.1	35187.4	39904.5	4091.9	100449	6079.87	21088.7	Tanshinone I
M9318	696.773	2180.43	3.12932	1.64585	0.00191676	0.0311536	Up	1776.22	877.159	574.559	310.314	464.592	757.356	547.215	266.771	874.384	2026.08	1382.44	2977.79	1750.52	2581.2	860.412	4990.58
M5548	8797.53	3733.48	0.424378	-1.23658	0.00193527	0.0312514	Down	7473.14	9160.62	9682.16	8571.47	10460.3	10386.7	5636.32	9009.53	5273.55	2847.98	5695.87	1564.26	2312.02	1357.96	5877.8	4938.36
M5813	1155.03	359.188	0.310977	-1.68512	0.00199775	0.0321567	Down	572.048	1629.9	1524.69	1780.11	1336.85	557.064	923.959	915.597	678.408	362.084	453.153	172.008	134.426	68.2494	554.216	450.957
M49	520250	126900	0.24392	-2.03552	0.00211017	0.0336417	Down	564200	397144	769250	512730	572676	449314	287362	609326	282603	31455.6	52238.2	62732.3	162360	11718.2	310146	101943	3-Hydroxybutyrylcarnitine (Car(4:0-O))
M10291	4719.27	1894.21	0.401377	-1.31697	0.00212552	0.033779	Down	4889.44	4307.09	4979.21	4553.17	5647.76	6443.72	4320.54	2613.21	1899.19	1539.65	1476.63	2242.17	4016.18	1451.31	2114.14	414.371
M9792	65.184	405.845	6.22614	2.63834	0.00216491	0.034296	Up	26.154	69.278	23.8226	36.5753	115.725	88.3359	2.18712	159.394	199.801	542.585	425.244	192.079	104.684	836.841	163.427	782.095
M8511	1906.93	4559.84	2.3912	1.25773	0.00221945	0.0350491	Up	3509.73	2368.75	1311.32	1019.18	1726.97	3038.87	1534.6	745.999	2965.54	4053.6	3019.59	5798.22	3774.42	5226.19	2531.85	9109.27
M6479	1278.77	542.842	0.424504	-1.23615	0.00226671	0.0355711	Down	1388.55	1323.6	1272.96	1182.42	1925.37	1348.03	1021.74	767.47	812.202	156.552	539.96	393.235	453.939	268.751	920.265	797.833
M391	32673.3	73498.2	2.24948	1.16959	0.00227688	0.035619	Up	43638.3	36998.9	52333.6	19596	20411.6	12188.7	41782.6	34437.1	67529.5	48823.7	78778.6	61111.8	107282	91043	99615.9	33800.6	2-(2-Aminoethoxy)acetic acid
M11114	138.077	1420.01	10.2842	3.36236	0.00228712	0.0356676	Up	2.09781	77.5112	198.89	2.09996	597.506	2.21761	86.2922	137.998	290.276	2108.53	1638.81	2951.67	372.558	1218.36	851.9	1927.94
M15302	2223.95	5268.06	2.36879	1.24415	0.00230517	0.0356719	Up	3832.72	3545	1485.98	895.091	1946.33	1160.31	2690.98	2235.15	8356.24	2667.32	6583.73	7117.01	4353.47	5683.45	2563.69	4819.57
M1254	28936.9	13792	0.476621	-1.06908	0.00230877	0.0356719	Down	18427.6	22330.2	44018.9	29660.9	31122.7	36961.4	25978.4	22995.4	17160	5218.84	10403.6	12955.7	20932.8	24862	10181.9	8620.77	(25R)-3alpha,7alpha,12alpha,24S-tetrahydroxy-5beta-cholestan-26-oic_acid
M11111	1515.97	7936.61	5.23535	2.38829	0.00233067	0.0358995	Up	898.051	1015.31	3538.23	667.213	2840.15	60.9589	2353.06	754.761	3203.96	8913.01	11152.1	11483.1	4875.12	10062.9	4186.03	9616.68
M2598	5241.08	963.753	0.183884	-2.44313	0.00240405	0.0369161	Down	1072.64	2439.76	6928.64	7386.93	7141.3	13300.3	2521.71	1137.42	1322.44	225.248	455.936	784.154	2341.41	461.137	1677.97	441.736
M8280	7260.63	504.198	0.0694427	-3.84803	0.00246854	0.0377906	Down	17209.6	7452.51	6575.26	14639.3	972.379	6022.88	2364.83	2848.35	356.96	293.983	424.907	664.656	2.24984	480.969	813.498	996.358
M370	3711.19	1241.65	0.334569	-1.57962	0.00248506	0.0379275	Down	6163.38	2299.32	1354.63	4915.19	6542.36	3307.02	2047.56	3060.08	1450.4	333.648	1171.77	898.052	1863.2	501.472	2500.76	1213.9	7-Acetyllycopsamine
M15744	63.9277	645.225	10.093	3.33529	0.0026587	0.040003	Up	36.5067	32.012	245.885	11.1293	41.65	62.9306	47.2754	34.0329	158.143	225.472	3570.98	155.843	441.745	257.301	277.535	74.7799
M6674	1825.07	829.736	0.454633	-1.13722	0.00266349	0.040003	Down	2775.49	1424.73	2567.7	2703.26	891.923	1441.99	1532.21	1263.22	1040.41	544.866	569.331	885.299	336.263	1258.35	741.54	1261.83
M13085	3142.23	1184.74	0.377039	-1.40721	0.00266419	0.040003	Down	3116.28	3639.32	4765.47	4514.57	1402.3	3688.84	1213.35	2797.68	537.777	900.646	1698.67	1697.31	1240.69	1417.74	1617.34	367.771
M1262	263.851	651.851	2.47052	1.30482	0.00267427	0.040003	Up	142.156	455.235	342.342	222.986	263.876	277.038	257.677	149.498	417.662	292.416	346.732	722.657	691.417	1483.69	528.347	731.889	5,6,2'-Trimethoxyflavone
M3404	119.386	738.209	6.18336	2.62839	0.0026805	0.040003	Up	442.77	83.0616	2.21952	142.519	142.119	93.0737	31.4511	17.8769	730.008	333.371	919.002	223.564	1417.25	435.998	1362.04	484.44
M12179	5603.37	1823.33	0.325399	-1.61972	0.00268498	0.040003	Down	8932.11	7246.42	8261.81	3390.09	4354.54	3007.11	3468.07	6166.78	2577.46	776.877	1373.01	1181.97	2915.41	295.887	4301.2	1164.82
M15729	33.7048	302.217	8.96659	3.16456	0.00270102	0.0401226	Up	30.3897	97.6242	50.5892	20.1673	2.20758	12.5718	8.26356	47.8249	52.8613	1133.07	132.715	206.233	116.312	265.767	31.1924	479.579
M15745	33.7569	130.696	3.8717	1.95297	0.00275414	0.0405559	Up	15.9133	24.0684	73.3338	17.8947	2.20758	61.1331	59.1122	16.3918	75.9567	170.24	210.359	78.4848	125.398	220.693	106.394	58.0467
M439	706.434	2178.73	3.08412	1.62486	0.0028138	0.0410999	Up	149.675	211.155	148.31	4134.15	183.433	288.945	276.26	259.546	662.775	3045.44	3289.54	2934.41	2829.03	2576.52	392.4	1699.71	5,6-Dihydroxy-7-methoxyflavone
M7621	715.236	135.322	0.189199	-2.40203	0.00281607	0.0410999	Down	1625.99	259.867	1215.44	492.639	440.178	555.405	768.026	364.355	2.20808	2.14433	2.18226	2.43384	2.24984	217.992	763.614	89.7505
M6642	1916.29	203.693	0.106295	-3.23385	0.00283306	0.0411778	Down	3423.44	803.214	3227.23	4452.97	426.208	1936.17	443.718	617.36	444.215	25.1866	537.752	87.4822	2.24984	32.3068	313.767	186.583
M2668	18738.6	7100.73	0.378937	-1.39997	0.00285316	0.0411778	Down	9606.42	9316.44	21820.6	27307.3	20467.4	40206.9	11887	9296.34	10282.8	5714.87	4399.27	4573.2	10816.3	5715.12	8973.15	6331.17
M7636	6916.4	3108.62	0.449456	-1.15375	0.00288144	0.0414105	Down	12997.2	5013.67	9042.65	7228.28	4570	4796.67	6788.71	4893.98	3028.97	1181.81	1730.18	2322.19	2724.04	5081.57	6477.98	2322.2
M5807	487.444	221.791	0.455007	-1.13604	0.00294203	0.0419596	Down	347.223	544.204	345.002	840.883	551.905	407.682	382.248	480.408	348.845	346.679	142.672	156.454	142.652	142.863	414.201	79.9598
M537	31385.4	15531.8	0.494874	-1.01487	0.00306572	0.0432738	Down	37100.5	22858	26232.4	29572.7	47735.8	41161.9	12608.9	33812.9	10256.6	15991.9	16769.2	12051.2	17991.8	8711.2	25431.3	17051.3	PE(34:2)
M15764	381.167	855.238	2.24373	1.1659	0.00306876	0.0432738	Up	387.057	515.237	607.831	111.624	242.2	554.551	386.301	244.536	742.026	1119.11	1200.34	672.594	795.6	1233.59	611.031	467.606
M4018	1376.12	467.408	0.339656	-1.55785	0.00309129	0.0434691	Down	547.927	1070.44	913.858	2243.95	1081.86	3535.5	725.531	889.889	542.563	579.317	424.703	352.532	477.828	333.656	377.388	651.277
M8658	90076.3	40981.2	0.454961	-1.13619	0.00311058	0.043599	Down	54833.2	43594.8	91184.9	130767	120800	157778	59213.2	62439.6	50046.9	27076.9	36382.6	27135.6	63073.5	30544.2	51009.4	42580.4
M7447	6647.59	16104.1	2.42254	1.27652	0.00314329	0.0437871	Up	2424.27	9983.82	7030.59	5262.26	8583.02	5944.22	8354.36	5598.16	12819.8	13001.7	31096.5	18583.5	10547.6	9616.85	7204.17	25962.4
M9528	133.818	2.26938	0.0169587	-5.88183	0.00314889	0.0437871	Down	171.789	187.106	2.21952	59.003	340.005	166.284	2.18712	141.949	2.20808	2.14433	2.18226	2.43384	2.24984	2.20644	2.31897	2.41128
M11089	2766.03	7289.62	2.6354	1.39802	0.00321174	0.044289	Up	2027.83	3368.13	3412.35	3026.26	2310.36	1967.38	4319.84	1696.12	6401.22	4018.75	6214.9	8091.69	7519.65	16997.9	2290.55	6782.26
M2671	32884.9	11755.9	0.357485	-1.48404	0.00321991	0.044289	Down	14186.1	18936.6	35633.4	47349.5	37049.5	76082	17453.6	16388.5	18023.6	6514.82	10341.6	7527.26	18310.4	8539.35	13094.6	11695.3
M1125	6496.73	561.214	0.0863841	-3.53309	0.00322038	0.044289	Down	12597	6916.4	4868.35	13208.4	1578.26	7019.03	2465.82	3320.49	753.182	287.202	508.193	600.878	2.24984	275.103	923.635	1139.27	Migrastatin
M9313	919.943	302.414	0.328731	-1.60502	0.00334403	0.0454897	Down	1357.33	711.397	515.735	1519.17	983.699	780.833	631.016	860.362	478.388	289.927	192.061	241.225	171.07	37.091	526.498	483.047
M11806	6435.13	3030.62	0.47095	-1.08636	0.00337523	0.0456814	Down	7224.98	7629.17	5784.78	7128.95	3920.37	7397.42	6947	5448.39	2130.12	2723.67	3269.39	4036.77	774.97	2893.51	4386.69	4029.86
M11015	73933.4	153600	2.07755	1.05488	0.00339093	0.0457	Up	55254.2	83127.6	94272.5	74817.8	77637.3	56446.5	91982.8	57928.3	147245	147458	139239	213282	157222	257392	57529	109436
M9596	531.483	255.257	0.480273	-1.05807	0.00339601	0.0457	Down	333.747	624.713	458.389	512.805	553.054	425.045	591.878	752.234	498.557	172.094	271.467	221.65	294.851	80.7468	345.774	156.919
M15388	459.703	3674.91	7.9941	2.99893	0.00354061	0.0469523	Up	2.09781	782.604	965.152	2.09996	2.20758	2.21761	1902.09	19.1557	1743.73	4102.66	5812.25	3766.93	620.875	8419.01	3385.43	1548.4
M5698	2.22891	510.536	229.052	7.83953	0.00354534	0.0469523	Up	2.09781	2.58218	2.21952	2.09996	2.20758	2.21761	2.18712	2.21949	78.7797	320.086	1212.27	429.672	2.24984	1222.56	2.31897	816.345
M7894	2647.22	349.227	0.131922	-2.92224	0.00356573	0.0469738	Down	5985.19	2377.62	682.747	2188.57	2367.3	2282.14	2590.28	2703.92	85.2681	85.8614	173.714	190.425	2.24984	2.20644	1771.78	482.317
M2301	115.156	235.249	2.04287	1.0306	0.00365525	0.0476516	Up	114.119	177.924	122.678	73.5289	90.7038	36.7661	159.766	145.764	219.056	212.807	426.847	185.903	157.98	177.025	247.3	255.073
M11117	157440	353972	2.2483	1.16883	0.00369747	0.0479001	Up	113440	160573	193846	167934	165225	104467	241573	112461	330448	220437	302605	413318	391863	719656	128745	324706
M6050	447.062	914.566	2.04573	1.03261	0.00370521	0.0479001	Up	421.801	628.849	303.547	255.171	216.456	366.848	836.515	547.307	607.488	1081.85	1092.02	1569.25	678.37	962.448	464.3	860.807
M10	763395	279582	0.366236	-1.44916	0.00371259	0.0479001	Down	421835	831993	1.24293e+06	408095	933592	913180	576577	778957	343026	172974	318299	221586	413029	43658.3	494278	229809	Hypoxanthine
M8804	23818.7	9357.52	0.392864	-1.3479	0.00372345	0.0479167	Down	22664.5	21928.1	14685.3	33816.7	26187.9	20217.3	19986.8	31063.4	23657.4	4463.93	4825.86	6001.31	6222.8	1950.53	19878.6	7859.79
M7635	6742.73	3057.09	0.45339	-1.14118	0.00382806	0.0491366	Down	9418.25	3166.91	8896.09	6193.98	5248.23	6180.23	9283.62	5554.52	2895.23	1185.06	1727.93	1701.85	1913.01	4812.55	7942.52	2278.54
M9616	158.939	31.9524	0.201036	-2.31447	0.00385181	0.049315	Down	324.424	141.193	74.6057	203.288	28.3436	112.776	199.791	187.089	2.20808	2.14433	21.2197	75.5549	49.4703	2.20644	100.404	2.41128
M11088	6227.63	15240	2.44716	1.29111	0.0038745	0.0493531	Up	4079.11	6066.07	7928.52	6824.38	6489.91	4158.84	10041	4233.21	13925	9359.9	13579.1	18183.9	16578.2	32099.8	4699.49	13494.2
M7036	153.103	2603.95	17.0078	4.08813	0.00389871	0.0495354	Up	85.4247	2.58218	163.301	164.151	249.681	264.353	293.113	2.21949	1092.95	3246.56	2790.07	2813.18	138.89	9184.53	190.151	1375.31
NEG
ID	meanControl	meanTreat	foldChange	log2FoldChange	pvalue	FDR	Regulation	P3_1_Fast	P3_2_Fast	P3_3_Fast	P3_4_Fast	P3_5_Fast	P3_6_Fast	P3_7_Fast	P3_8_Fast	P3_1_Zn	P3_2_Zn	P3_3_Zn	P3_4_Zn	P3_5_Zn	P3_6_Zn	P3_7_Zn	P3_8_Zn	Name
M767	161.237	200253	1241.98	10.2784	1.00548e-09	4.10536e-06	Up	44.0956	44.2786	45.8954	286.873	47.5861	724.924	48.4459	47.8002	24964.5	211763	160541	262745	95372.6	544251	52410.3	249979	Daidzein 4'-sulfate
M126	277921	58078.1	0.208974	-2.25861	4.11148e-08	8.39359e-05	Down	380676	212401	432395	294763	246759	237925	243444	175003	51251.8	67569.6	50657.8	48901.6	52908.6	67669.3	78751.8	46914.5	Cysteine S-sulfate
M15596	157388	785631	4.99167	2.31952	2.16966e-06	0.00221469	Up	66959.8	97836	213633	198782	154634	183860	235094	108307	1.00218e+06	562106	904915	1.34064e+06	643835	874808	403464	553104
M14611	15499.1	73245.7	4.72582	2.24056	5.88311e-06	0.00340672	Up	13296.7	17878.8	6743.13	13735.9	20764.1	8536.46	24445.1	18592.2	30888.8	48001.9	101374	103825	85969.7	84483.5	47677.6	83744.8
M11430	183700	62425.5	0.339823	-1.55715	5.93078e-06	0.00340672	Down	176491	116915	142248	231085	161593	244675	232524	164071	28255.9	63328	64681	63952.7	60138.7	57924.4	93582.1	67541.2
M15777	929.345	70289.1	75.6329	6.24094	7.60173e-06	0.00340672	Up	44.0956	44.2786	224.836	254.694	47.5861	485.097	48.4459	6285.73	24648.9	100367	79926.8	103323	98022.9	92367.8	14194.4	49462.1
M15809	876.452	105950	120.885	6.91749	1.14042e-05	0.00340672	Up	522.25	44.2786	1750.38	1331.82	47.5861	699.021	48.4459	2567.83	60107.3	97540.1	77848.2	89889.6	38371.9	316081	19431.8	148328
M7511	14902	147264	9.88214	3.30482	1.16811e-05	0.00340672	Up	17522	15668.6	16316	5150.61	16886.3	26475.9	9517.18	11679.5	183289	146073	219560	154757	30135.4	244224	53347.2	146725
M14430	74949.5	373714	4.98621	2.31794	1.34418e-05	0.00365885	Up	48412.3	30894.3	164862	39036.7	118945	53747	88188.4	55510.8	238492	245592	297684	235886	465426	566963	530240	409426
M10932	38721	87808.9	2.26773	1.18125	1.54053e-05	0.00380052	Up	52399.2	33319.5	44528.9	35366.2	41904.6	31023.6	39901.4	31324.6	107169	76323.1	68047.8	101795	86040.1	124949	52629.4	85517.7
M15851	13828.8	38329.8	2.77173	1.47079	1.58239e-05	0.00380052	Up	11581.8	14422.9	9734.2	16696.3	12858.9	19187.5	15729	10419.9	38740.3	37557.8	63333.3	42696.7	33530.6	41132.4	30661.2	18985.7
M846	226079	852168	3.76934	1.91431	1.7799e-05	0.00403742	Up	159229	103153	448872	131026	323303	225714	245129	172205	674204	495634	1.05015e+06	620823	1.05655e+06	1.07938e+06	1.05321e+06	787379	1-(10Z-Heptadecenoyl)-sn-glycero-3-phospho-(1'-rac-glycerol)
M15220	341295	2.77895e+06	8.14239	3.02545	2.11366e-05	0.00426771	Up	248658	657885	156104	155149	198002	822376	195272	296912	1.14579e+06	4.96232e+06	2.80833e+06	1.60101e+06	870960	4.07842e+06	1.48782e+06	5.27699e+06
M15639	56275.3	235911	4.19208	2.06767	2.22981e-05	0.00426771	Up	54438.2	18102.3	101641	39966.2	87804.5	47002.6	53498.1	47749	177047	104391	319991	183733	315309	280504	281937	224374
M8499	494.855	18071.5	36.5187	5.19057	2.27703e-05	0.00426771	Up	501.384	44.2786	562.688	226.101	47.5861	733.387	545.024	1298.39	14229.2	30217.2	21318.1	17495.1	1894.79	32536.5	2374.31	24506.7
M191	9292.35	43089.4	4.63708	2.21322	2.72842e-05	0.00426771	Up	8725.76	6438.79	5178.75	8898.68	7592.95	8669.9	12950.2	15883.8	15063.7	49083.8	19784.1	49245.1	45568.2	67904.5	61767.9	36297.6	Cholest-4-en-26-oic acid, 7alpha-hydroxy-3-oxo
M192	9292.35	43089.4	4.63708	2.21322	2.72842e-05	0.00426771	Up	8725.76	6438.79	5178.75	8898.68	7592.95	8669.9	12950.2	15883.8	15063.7	49083.8	19784.1	49245.1	45568.2	67904.5	61767.9	36297.6	7-Hydroxy-3-oxo-cholest-4-en-26-oic acid
M6979	1343.8	5116.75	3.80766	1.92891	2.79066e-05	0.00426771	Up	1771.1	2720.21	686.546	1290.44	1712.6	853.07	857.872	858.589	4084.94	3585.27	5835.06	3660.49	4623.73	8906.97	2663.68	7573.9
M11403	20253.4	43415.8	2.14363	1.10006	2.83502e-05	0.00426771	Up	25552.5	27223.9	12037.4	22343.4	18291.4	17318	15080.9	24179.9	31477.9	42695.4	45526.7	54311.4	37787.1	49068.8	44914.7	41544.5
M878	112231	825639	7.35662	2.87904	2.86359e-05	0.00426771	Up	124563	109438	76192.9	50416.5	141575	182828	102260	110573	1.01365e+06	833747	1.16866e+06	840943	190387	1.36487e+06	313468	879390	6-Methylmercaptopurine
M197	5909.49	25265.1	4.27533	2.09604	3.13361e-05	0.00441191	Up	5417.07	15736.9	4045.63	4261.25	4694.11	5729.72	3936.31	3454.91	33279.8	24753.3	29694.9	29292.1	18910.9	16461.9	8321.9	41405.7	N-Acetylneuraminic acid
M1242	441.597	13254.7	30.0153	4.90763	3.80778e-05	0.00489534	Up	495.222	44.2786	45.8954	659.448	1779.26	48.8503	48.4459	411.383	9623.02	22022.5	11918.8	1648.14	13227.8	22845.6	21389	3362.72	Goshonoside F5
M11518	1928.3	159345	82.6346	6.36867	3.83666e-05	0.00489534	Up	3106.53	1379.46	45.8954	729.24	580.224	8556.6	980.682	47.8002	41932.7	170500	303664	132720	10698.1	521769	37504.9	55968.1
M15583	74390.7	393771	5.29328	2.40416	4.04872e-05	0.00500937	Up	24669.3	31620.1	119790	98793	57062.5	32691.4	134724	95775.3	500444	290884	435376	626450	414852	416480	191547	274135
M11401	267344	128232	0.479654	-1.05994	4.389e-05	0.00512008	Down	198345	181316	203286	350637	272744	371298	258956	302166	171891	131330	126516	124212	114170	118922	107240	131578
M6977	2430.96	10994.2	4.52257	2.17714	4.52652e-05	0.00513383	Up	3459.99	3998.92	1014.56	2236.31	3679.24	2155.38	1049.15	1854.14	5704.02	9672.04	11520.2	9017.46	7527.13	23663.2	5309.41	15540
M14389	41474.2	138453	3.3383	1.73911	4.9353e-05	0.00542247	Up	44712.5	30577.2	57085.4	54727.7	24419.3	39673.9	55245.4	25352.1	145653	134996	245951	148776	99548.9	168094	110952	53654.6
M260	259090	747415	2.88477	1.52845	5.57785e-05	0.00542247	Up	276165	212703	218292	182643	331003	407785	162904	281227	593983	684681	1.68557e+06	586224	622697	767363	578964	459831	4-Ethoxybenzoic acid
M313	259090	747415	2.88477	1.52845	5.57785e-05	0.00542247	Up	276165	212703	218292	182643	331003	407785	162904	281227	593983	684681	1.68557e+06	586224	622697	767363	578964	459831	Ethyl 3-hydroxybenzoate
M319	259090	747415	2.88477	1.52845	5.57785e-05	0.00542247	Up	276165	212703	218292	182643	331003	407785	162904	281227	593983	684681	1.68557e+06	586224	622697	767363	578964	459831	Ethyl 4-hydroxybenzoate
M320	259090	747415	2.88477	1.52845	5.57785e-05	0.00542247	Up	276165	212703	218292	182643	331003	407785	162904	281227	593983	684681	1.68557e+06	586224	622697	767363	578964	459831	2-Phenyllactic acid
M346	259090	747415	2.88477	1.52845	5.57785e-05	0.00542247	Up	276165	212703	218292	182643	331003	407785	162904	281227	593983	684681	1.68557e+06	586224	622697	767363	578964	459831	Desaminotyrosine
M1099	23922.2	51909.1	2.16992	1.11764	7.32591e-05	0.00677972	Up	36996.2	35559.2	21899.8	15879.7	21057.3	21956.2	15188.1	22840.9	45116.8	49460.4	56904.3	46135.5	43023	71618.7	43070.9	59943.4	Ibotenic acid
M14444	338718	131068	0.386954	-1.36977	7.45397e-05	0.00677972	Down	282533	229116	212482	322555	307822	488265	502717	364257	268714	74234.7	104331	139027	90672.4	116370	131977	123220
M10933	153102	409257	2.6731	1.41851	7.63819e-05	0.00677972	Up	236633	143464	152640	161212	169867	105592	123312	132094	474313	417827	269857	494128	407565	650408	187389	372567
M11176	10824.9	3026.66	0.279603	-1.83855	8.79334e-05	0.00747984	Down	12637.7	6135.69	4967.68	11331.6	10461.2	12503.5	13088.2	15473.5	6887.83	2323.48	2765.97	2428.43	3689.1	1044.38	3241.97	1832.16
M14547	2247.71	66959.6	29.7901	4.89676	0.000102252	0.00828658	Up	44.0956	44.2786	14986.6	47.8894	47.5861	2715.05	48.4459	47.8002	47271.5	10240.8	40181.2	60463.4	103259	104408	155182	14671.2
M8999	668.999	9445.01	14.1181	3.81948	0.000103506	0.00828658	Up	707.447	272.402	291.311	813.395	856.269	48.8503	2106.84	255.472	2739.22	9948.68	4441.8	5048.06	14569.7	31637	3221.55	3953.99
M15861	9255.7	29653	3.20376	1.67976	0.000122532	0.00926479	Up	4936.99	5519.98	13808.7	16080.9	8072.78	6509.84	10328.4	8787.99	30470.5	62497.6	26242.3	33887.5	26124.1	22940.5	22682.8	12378.8
M15850	53987	132209	2.44891	1.29214	0.000127437	0.00929154	Up	41910.4	57031.7	74926.2	50604.4	62333	67898	36333.3	40858.7	137125	157276	205144	136965	114451	131995	118317	56402.5
M15797	4237.18	74265.8	17.5272	4.13152	0.000137225	0.0097475	Up	3224.28	4009.66	5159.92	3411.33	3797.34	5168.41	1750.95	7375.53	16419.7	31345.7	100213	100216	18575.7	219769	13440.6	94147.4
M11978	12202.5	45183.4	3.70281	1.88862	0.000138466	0.0097475	Up	15265.5	13531.9	8787.84	11384.2	9298.84	10856.3	9819.86	18675.1	22951.2	46080.3	50538.7	57369.3	21201.5	93822	23824.2	45679.9
M14602	3983.38	159298	39.9906	5.32159	0.000141707	0.0098066	Up	44.0956	44.2786	25564.8	47.8894	47.5861	48.8503	6021.73	47.8002	92430	83027.2	289131	92169.5	222066	297634	99830.3	98094.7
M6185	30246	14434.9	0.477252	-1.06718	0.000169369	0.0115256	Down	27535.9	22901.7	27357.9	39046.2	46921.1	36852.6	22571.3	18781.2	16108.2	11004.4	11273.4	11906.7	15624.2	11932.1	19182.9	18447.7
M5985	600.89	13543.8	22.5395	4.49438	0.000173886	0.011639	Up	1681.62	390.525	375.458	309.573	269.7	407.884	1324.56	47.8002	8825.88	2963.87	28580.5	9514.46	1199.2	21719.8	2105.14	33441.2
M3354	918.311	2537.35	2.76306	1.46627	0.000183696	0.0120121	Up	1260.45	1024.97	1128.46	492.963	421.912	801.47	1048.34	1167.92	2429.46	2943.58	2335.88	1556.16	1566.79	3267.13	1636.24	4563.53
M13923	153438	48816.7	0.318153	-1.65221	0.000185344	0.0120121	Down	93819.2	75978.9	203230	178034	107500	319260	128685	120995	97284.4	32008.4	48784.1	45444.9	22549.5	45224.5	60795.7	38442.2
M11658	10294.9	39577.9	3.84441	1.94276	0.000218916	0.0139661	Up	13211.5	14897.8	5299.57	11453.6	7865.52	8569.75	12450.2	8611.42	28755.7	58685.8	24769.1	61385.7	11595.6	46034.4	27380.2	58017
M6193	67757.8	31082.6	0.458731	-1.12428	0.000228664	0.0142573	Down	57310.2	47283.2	64688	84658.5	110605	86436.1	49190.7	41890.1	35488.7	22821.1	22538.3	26949.8	30265.3	29824.4	41778	38995.1
M1001	16116.7	45325.8	2.81236	1.49178	0.000236347	0.0142573	Up	18955.8	21677.8	19152.3	14657.3	8811.54	19977.8	10630.5	15070.2	33751.1	32032.3	53171.8	44602.7	19635.8	66196.1	33808.1	79408.5	4,8-Dihydroxynaphthalen-1-yl .beta.-D-glucopyranoside
M625	882430	428869	0.486009	-1.04095	0.000237447	0.0142573	Down	1.27916e+06	677362	665714	861860	707192	842290	965398	1.06047e+06	285652	416484	227566	475263	440019	410765	466349	708852	N-Methyl-N-(methylsulfonyl)glycine
M10335	342422	142696	0.416727	-1.26283	0.000245403	0.0145215	Down	239397	260358	323265	536972	226194	459375	349614	344198	156607	81203	137523	164326	194776	81296.4	235510	90329.4
M15662	46.8552	36913.6	787.823	9.62173	0.000270118	0.0155337	Up	44.0956	44.2786	45.8954	47.8894	47.5861	48.8503	48.4459	47.8002	16207.5	17544.7	82240.4	53.8783	19421.8	93723.7	9909.96	56206.7
M10903	16479.8	41834.7	2.53854	1.344	0.00027499	0.0155942	Up	24515.7	15778.5	14157.4	18043	17165.6	11388.8	17777.8	13012	44738.4	42162.5	26535.6	51304	40893.2	71161.6	17930.6	39952
M15578	52000.1	224132	4.31023	2.10776	0.000290556	0.0158881	Up	45518.5	46105.4	59252.1	32184.8	29557.2	136059	35638.6	31684.9	459321	317803	123090	255532	196823	232436	52839.2	155214
M11041	130.791	8388.44	64.1364	6.00307	0.000291813	0.0158881	Up	44.0956	44.2786	717.379	47.8894	47.5861	48.8503	48.4459	47.8002	1782.23	9876.67	12452.7	12631.3	3398.97	17501.9	48.4598	9415.31
M1270	857.69	24797.7	28.9122	4.85361	0.000291846	0.0158881	Up	44.0956	4041.88	45.8954	47.8894	2536.66	48.8503	48.4459	47.8002	2144.86	21333.4	20911.6	19778.3	1284.14	120813	2696.94	9419.22	2-(2-Thienyl)-1H-benzimidazole
M14639	5974.27	329284	55.1171	5.78443	0.000306042	0.0164417	Up	44.0956	44.2786	29250.4	4919.4	47.5861	48.8503	13391.7	47.8002	228248	244896	503937	243406	371001	702744	125018	215024
M10302	499869	216241	0.432594	-1.20891	0.00031828	0.0167564	Down	308773	339366	412036	676071	405111	853386	390193	614018	407311	136775	213346	184752	181548	144056	228231	233905
M6784	15794	5172.97	0.327527	-1.61032	0.000320108	0.0167564	Down	19218.5	16306.5	28135.1	9300.64	18600.5	11514.4	8802.09	14474.4	4078.17	6354.17	8434.42	3581.54	3161.2	1778.68	9674.76	4320.79
M14132	1.77808e+06	1.126e+07	6.33265	2.66281	0.00032837	0.0167592	Up	1.92263e+06	1.52998e+06	2.64658e+06	1.25081e+06	2.34829e+06	405154	1.87505e+06	2.24615e+06	4.72826e+06	2.55731e+06	8.17618e+06	1.0632e+07	1.30623e+07	3.66909e+07	7.7533e+06	6.47947e+06
M8998	5472.15	33329.5	6.09074	2.60662	0.000343456	0.0168453	Up	4138.98	4001.59	3419.87	4189.31	8443.39	864.307	13102.6	5617.21	13065.9	34772.4	18451.6	18381.5	51005.3	99477.9	14310.7	17170.4
M623	1.76442e+06	791747	0.44873	-1.15608	0.000349923	0.0168453	Down	2.38004e+06	1.60405e+06	1.48963e+06	1.66734e+06	1.56182e+06	1.23554e+06	1.92229e+06	2.25465e+06	1.32396e+06	664940	801932	641637	651050	331460	1.04278e+06	876226	Succinic_acid_semialdehyde
M13286	9464.34	290063	30.648	4.93772	0.000356536	0.0168453	Up	4540.57	3278.16	4294.04	483.607	4935.17	710.276	54989.9	2483.04	7809.43	105454	423460	152760	1.02803e+06	228962	16140.8	357889
M11081	46.8552	9616.24	205.233	7.68112	0.000356714	0.0168453	Up	44.0956	44.2786	45.8954	47.8894	47.5861	48.8503	48.4459	47.8002	2066.36	10049.3	14130.1	16585.4	3098.86	22427.4	48.4598	8524.16
M1243	40324.4	16819.7	0.417109	-1.2615	0.000358938	0.0168453	Down	32150.5	39807.7	41539.6	62948.6	48529	36745.5	24927.4	35947.2	33882.2	13933.7	19058.4	10316.8	12420.7	7981.15	15079.3	21885.2	Gentisic acid 5-O-glucoside
M243	373978	1.17722e+06	3.14783	1.65436	0.00036351	0.016866	Up	440516	407020	380166	375229	231610	323608	365424	468248	574085	1.16936e+06	1.39735e+06	1.38123e+06	562868	2.3799e+06	686708	1.26626e+06	Allantoin
M11037	354871	1.75282e+06	4.93931	2.30431	0.000385321	0.0172768	Up	279835	241429	579938	207060	647587	47582.6	578954	256583	838632	1.93035e+06	2.17745e+06	2.13331e+06	1.52622e+06	3.05228e+06	634768	1.72954e+06
M10255	42841.2	11466	0.26764	-1.90164	0.000386928	0.0172768	Down	30894.5	30122.5	42309.8	57373.6	52138	54396.3	27821.6	47673.7	15358.1	2344.29	9819.02	15657.6	19805.2	8002.98	15050.2	5690.61
M1315	2265.4	14751.6	6.51169	2.70303	0.000386969	0.0172768	Up	1139.67	3610.42	2411.12	1240.61	1312.56	2962.29	3743.38	1703.14	5950.49	6280.36	28086.7	16668.1	5025.96	37695.2	4475.25	13830.6	Propionyladenylate
M230	1.17239e+06	5.71693e+06	4.87629	2.28578	0.000393672	0.0172835	Up	959412	754996	1.93173e+06	685873	2.10453e+06	162378	1.94647e+06	833766	2.68292e+06	6.33485e+06	7.02018e+06	6.91993e+06	4.97527e+06	1.00593e+07	2.05832e+06	5.68464e+06	Tauro-gamma-muricholic acid
M14616	14052.2	41232.8	2.93426	1.553	0.000400115	0.0173795	Up	10648.3	30703.3	5732.83	6043.51	18205.6	12154.7	17384.8	11544.5	18160.5	42325.6	26786	47018.5	38812.9	57656.9	46598.7	52503.4
M8091	4726.42	9473.61	2.00439	1.00317	0.00040725	0.0175032	Up	3804.33	3784.12	7612.49	5092.38	7024.11	4499.82	3085.91	2908.2	8043.58	7481.75	10061.8	8237.33	9652.25	12907.4	6687.04	12717.8
M11152	72931.4	852330	11.6867	3.5468	0.000416047	0.017695	Up	7497.66	30752.5	270285	97245.9	73961.9	16534.3	66977	20197.3	265587	443561	324028	297830	1.20026e+06	3.75116e+06	323997	212208
M14517	1482.96	31709.7	21.3828	4.41838	0.000436663	0.0181256	Up	44.0956	44.2786	3579.41	47.8894	5769.86	48.8503	2281.46	47.8002	23560.9	9129.08	22620	28138.2	31428.4	60644.4	36849.5	41307.4
M15327	74822.8	263243	3.51821	1.81484	0.00043949	0.0181256	Up	71646.5	55740.9	97757.2	62171.7	60610.3	168968	45909	35778.7	406251	449357	142977	282637	289008	314228	88568.1	132917
M6186	3542.55	1256.3	0.354632	-1.4956	0.000449991	0.0181912	Down	2531.26	2495.5	4628.04	5547.04	5144.94	3662.11	3002.6	1328.94	1603.37	908.186	640.143	730.329	2308.06	1219.67	1312.19	1328.49
M11655	19097.1	57370.1	3.00413	1.58695	0.000473023	0.0188675	Up	18797	25586.9	11860.2	25455.2	16628.3	22937.1	15274.7	16237.3	25447.6	83041.8	43449.9	89639.4	27436.5	40733.1	57922.3	91290.6
M11067	22909.8	145568	6.35397	2.66766	0.00047651	0.0188675	Up	8912.35	17327.1	35436.6	15948.3	49173.7	1841.13	31973.4	22665.5	62470	190584	158661	210748	110478	230560	51103.6	149939
M15437	119482	627288	5.25007	2.39234	0.000490116	0.0188675	Up	67612.7	12313.2	175746	132032	140123	152828	165484	109715	393418	1.14437e+06	951698	943243	394937	540059	313983	336599
M15584	265010	672440	2.53742	1.34336	0.000503889	0.0188675	Up	93229.5	217911	333711	378404	241901	281643	390728	182551	847310	548500	699095	1.0353e+06	692084	646668	300673	609889
M166	1340.11	30701.4	22.9095	4.51788	0.000508309	0.0188675	Up	2363.39	246.178	491.321	2094.09	47.5861	2229.01	2191.08	1058.25	27568.3	8588.97	55935.6	23023.3	2445.3	47820.9	2772.26	77456.2	Turanose
M182	1340.11	30701.4	22.9095	4.51788	0.000508309	0.0188675	Up	2363.39	246.178	491.321	2094.09	47.5861	2229.01	2191.08	1058.25	27568.3	8588.97	55935.6	23023.3	2445.3	47820.9	2772.26	77456.2	Trehalose
M204	1340.11	30701.4	22.9095	4.51788	0.000508309	0.0188675	Up	2363.39	246.178	491.321	2094.09	47.5861	2229.01	2191.08	1058.25	27568.3	8588.97	55935.6	23023.3	2445.3	47820.9	2772.26	77456.2	Sucrose
M253	1340.11	30701.4	22.9095	4.51788	0.000508309	0.0188675	Up	2363.39	246.178	491.321	2094.09	47.5861	2229.01	2191.08	1058.25	27568.3	8588.97	55935.6	23023.3	2445.3	47820.9	2772.26	77456.2	Isomaltose
M15577	79013	301886	3.82072	1.93384	0.000520424	0.0189723	Up	69119.7	17613.5	256984	42972.1	98176.1	55022.2	52879.1	39337.5	196733	115698	352420	187124	396312	518648	390591	257564
M8170	420872	206563	0.490797	-1.0268	0.000550169	0.0195334	Down	372088	524830	657009	278797	357762	384384	374290	417815	384962	126153	179427	128206	182041	283909	198459	169342
M889	51992.5	249306	4.79504	2.26154	0.000570899	0.0195987	Up	34491.2	104930	35866.7	37610	58775.4	48985.9	41905.5	53375.7	103950	501301	154133	336875	155595	523800	74796.9	144000	1-Mercapto[1,2,4]triazolo[4,3-a]quinoxalin-4(5H)-one
M4641	9642.66	24792.4	2.57112	1.3624	0.000575073	0.0195987	Up	6587.81	14450.9	9655.07	4745.65	4695.76	11522.4	10801	14682.8	20445.2	17690	34518.7	25856.4	13172.7	41435.4	15769.3	29451.4
M1311	4277.76	54860.8	12.8247	3.68085	0.000611068	0.0204508	Up	44.0956	44.2786	31293.7	47.8894	815.453	48.8503	1880.03	47.8002	14377.4	35157.7	26647.4	13110.9	71852.3	252657	19495.3	5588.6	M578T112
M15776	18662.6	770352	41.2779	5.3673	0.000637762	0.0210556	Up	27187.7	16529.4	16824	34585.4	4279.19	27488.2	48.4459	22358.3	360774	815209	692156	784379	472039	1.79974e+06	215659	1.02286e+06
M14400	19763.1	51781.6	2.62011	1.38963	0.000639456	0.0210556	Up	32232.7	27088.9	32156.2	10080.9	16966.9	20636.5	9881.85	9061.02	52239.3	51511.2	54456.4	47570.1	40607.4	60261.5	53368.1	54238.9
M315	287574	1.02419e+06	3.56147	1.83247	0.000664211	0.0212324	Up	289150	55780.2	703166	190836	390530	197722	203016	270390	775518	417554	1.20361e+06	628075	1.36068e+06	1.68558e+06	1.25275e+06	869714	Ganoderic acid A
M327	287574	1.02419e+06	3.56147	1.83247	0.000664211	0.0212324	Up	289150	55780.2	703166	190836	390530	197722	203016	270390	775518	417554	1.20361e+06	628075	1.36068e+06	1.68558e+06	1.25275e+06	869714	Ganoderic acid B
M3357	1591.36	4063.21	2.55329	1.35236	0.000665625	0.0212324	Up	2170.48	1156.69	2252.29	890.05	1006.53	623.126	2243.78	2387.94	4836.07	4783.93	4084.22	2454.62	2508.5	4595.93	3193.41	6048.99
M15699	2199.15	79227.9	36.0266	5.17099	0.000712309	0.0222012	Up	4903.13	44.2786	45.8954	47.8894	47.5861	8976.85	48.4459	3479.12	4080.4	424420	21763.8	26252.4	17936.3	71863.3	6212.42	61294.2
M14516	134016	577024	4.30563	2.10623	0.000731322	0.0225628	Up	143359	76826.7	245754	44795	252027	37772.9	173759	97834.5	217163	186670	532097	570982	816139	1.34873e+06	393522	550889
M985	7559.25	51764.9	6.84789	2.77566	0.000746059	0.0226914	Up	14802.9	6694.72	7615.56	3533.34	3439.23	5755.28	15326.1	3306.86	60614.8	59220.7	52845.1	60022.3	5607.91	110660	15127.8	50020.5	Antibiotic WS 5995-C
M10531	20457.4	58798.8	2.87421	1.52317	0.000790238	0.0231999	Up	18448.5	21195.2	22531.6	25900.4	42029.7	17973.2	5148.86	10431.4	59126.5	50812.9	31641.5	69810.5	61184.8	75192.9	48933.8	73687.2
M5855	4224.16	1920.29	0.454597	-1.13734	0.000827067	0.0231999	Down	3493.35	5120.52	4627.25	5386.62	4352.88	2483.96	3442.93	4885.77	2754.87	2931.32	1462.79	1045.07	2704.16	979.401	2252.09	1232.61
M10742	245955	492626	2.00291	1.0021	0.000833938	0.0231999	Up	178446	147606	326139	327670	267794	251317	296388	172280	522739	306754	428243	426425	672732	662801	286714	634601
M7190	77692.4	29200.3	0.375845	-1.41179	0.000839013	0.0231999	Down	60741.5	48724	83733.5	80514.1	94604.2	119689	71194.6	62337.9	52887.2	29665.9	34597.3	14899.6	26455.7	8564.77	24533.7	41998.3
M11141	23223.4	237172	10.2127	3.35229	0.000851874	0.0231999	Up	13476.3	17706.3	58875.1	5632.92	16742.9	16374.5	28532.1	28447	59802.4	126342	94026.7	66921.8	346247	1.06024e+06	91234.3	52566.7
M15361	155392	493082	3.17315	1.66592	0.000866635	0.0231999	Up	180416	100794	177514	158471	100490	356238	75071.7	94141.7	1.06531e+06	679406	320760	387340	709465	312972	217181	252222
M14265	2463.73	44737.6	18.1585	4.18257	0.000866823	0.0231999	Up	44.0956	44.2786	45.8954	47.8894	5944.42	4656.54	48.4459	8878.28	33067.9	39017.7	138357	19144.8	29328.5	48458.7	31518.7	19007.8
M13922	266994	96002.5	0.359567	-1.47567	0.000875697	0.0231999	Down	117902	215668	128531	340451	224952	509299	312986	286166	240461	60538.8	103680	87357	58811	75896.1	45723.7	95552.4
M163	3091.93	64268.6	20.7859	4.37753	0.000884348	0.0231999	Up	3860.39	44.2786	45.8954	47.8894	47.5861	6185.05	48.4459	14455.9	276132	21321.9	34468	9369.94	21154.5	61046.5	24912.3	65743.7	Menadione bisulfite (sodium)
M11175	34666.6	11256.1	0.324696	-1.62284	0.000892172	0.0231999	Down	43287.9	31942.5	14461.1	47932.9	35930.4	24140.4	40178.1	39459.5	15818.2	14113.6	8738.79	10231.5	3079.79	3958.43	20990.5	13118
M5846	16156.3	6067.58	0.375554	-1.41291	0.000896477	0.0231999	Down	14006	15029.6	17487	27252.1	19788.7	8264.46	13876.2	13546.6	11819	6428.06	5255.3	2250.07	8928.11	2559.53	7226.35	4074.23
M12003	1121.19	16614.5	14.8187	3.88935	0.000902675	0.0231999	Up	44.0956	3118.36	45.8954	791.634	2129.21	1245.96	1546.55	47.8002	9408.21	5745.32	7337.39	9074.25	46197	25204.5	10852.2	19097.5
M15798	20013.9	263375	13.1596	3.71805	0.00090512	0.0231999	Up	24560.6	84178.8	11814.4	10233.8	5458.78	7153.55	4985.62	11725.4	26295.7	983082	155814	135971	81593.7	223055	25904.5	475284
M9688	582.069	3587.52	6.16339	2.62372	0.000907612	0.0231999	Up	2974.67	44.2786	45.8954	47.8894	47.5861	1399.98	48.4459	47.8002	2119.28	5303.62	1892.79	3354.49	3326.63	7198.98	2211.99	3292.35
M11823	52285.8	18943	0.362298	-1.46475	0.00090913	0.0231999	Down	41014.9	19930.4	60400.1	24340.4	49674.3	66740.6	83803.2	72382.4	12234.8	25042.3	27719	14362.2	11279.7	18668.1	19239	22999.2
M11068	2596.46	42122.7	16.2231	4.01998	0.000921834	0.0233263	Up	1684.14	44.2786	5815.85	440.536	7207.95	48.8503	4660.17	869.928	15747.2	58037.8	44165.7	60923.8	33714.7	65473.2	11075.2	47843.6
M6848	1803.89	395.487	0.219242	-2.18941	0.000925511	0.0233263	Down	2201.47	2645.59	950.589	1824.71	701.936	4013.39	1003.21	1090.2	49.3682	117.759	46.2755	2458.87	46.5431	48.6874	348.085	48.3122
M641	151902	315039	2.07397	1.05239	0.000937549	0.0233972	Up	145353	137060	142538	154152	270452	207529	91860.4	66268.3	320403	255712	238550	342449	311576	382567	275255	393796	5-Methyl-2-oxo-1,3-oxazolidine-4-carboxylic acid
M10242	485415	209510	0.43161	-1.2122	0.000942291	0.0233972	Down	399964	325295	614007	558586	504349	616504	473727	390891	253456	84397.6	189352	203171	364349	274604	211800	94951.4
M12181	35253.7	15163.1	0.430114	-1.21721	0.000945513	0.0233972	Down	46703.8	30509.4	26897.6	32569.6	29210.3	38409.3	35367.4	42362	8414.02	16495.1	5398.32	15731.1	14868.5	12517.9	20564.8	27315.2
M2664	38285.7	11285.2	0.294762	-1.76238	0.000996935	0.0242291	Down	18607.4	15053	50855.9	50019.2	46006.9	83509.8	22250.4	19983.3	20831.6	7007.99	9891.38	9157.48	15450.5	5788.53	8408.24	13745.6
M12354	16798.3	73519.1	4.37659	2.12981	0.00100558	0.0242947	Up	5048.81	17155.6	4715.08	24670.2	30656.7	13008.8	5941.29	33189.5	68975.4	58727.9	80752.1	109783	17194.2	134017	30323.9	88378.9
M15582	270750	962590	3.55527	1.82996	0.00103546	0.0245801	Up	118942	51097.1	188165	391719	314553	286268	519005	296250	960486	620546	1.05521e+06	2.08332e+06	830527	1.16707e+06	476812	506747
M9647	20141.2	3187.2	0.158243	-2.65979	0.00113014	0.0263678	Down	4167.38	31450.4	21038.3	13752.4	3702.13	13646.2	26027	47345.8	20936.7	48.6685	46.2755	53.8783	46.5431	48.6874	4268.46	48.3122
M6011	9032	1624.26	0.179833	-2.47527	0.00114505	0.0265479	Down	9631.59	8472.15	15019	8947.76	7165.68	7422.68	4935.79	10661.4	4262.79	229.179	307.401	246.305	2609.66	269.823	4463.23	605.655
M6171	5746.61	2056.81	0.357918	-1.4823	0.00115307	0.0265479	Down	7519.26	1879.74	6713.35	3423.73	5212.53	11181.8	4620.57	5421.88	2100.56	2223.26	1432.58	1840.45	1205.02	1136.65	3797.79	2718.2
M15858	5405.57	56069.2	10.3725	3.37469	0.00122276	0.0274369	Up	7740.02	1589.19	1310.36	486.743	2222	22797.4	404.056	6694.82	8013.01	207799	50719.2	36581	8406.74	34759.3	14929.3	87346.2
M11129	2938.33	28088	9.55919	3.25689	0.001223	0.0274369	Up	2658.19	1140.37	3299.27	634.925	8678.22	48.8503	5760.58	1286.2	9336.88	37857.7	32270.8	39245.6	25370	40592.5	16455.9	23574.6
M11986	15192.4	46250.5	3.04432	1.60612	0.0012422	0.0276016	Up	14559.4	10341.7	11743.4	27502.1	23996.7	7259.9	11450.7	14684.9	22872.7	52042.3	54665.1	57827.1	18438.6	95023.1	21539.4	47595.6
M15425	401752	1.71091e+06	4.25862	2.09039	0.00127278	0.0280906	Up	324180	59039.3	1.06654e+06	307057	631134	188545	270667	366860	999006	483639	2.60658e+06	792379	2.25313e+06	3.22737e+06	2.11575e+06	1.20943e+06
M11124	1215.15	12271.5	10.0988	3.33611	0.00132707	0.028669	Up	44.0956	44.2786	3661.01	47.8894	3837.54	48.8503	1497.41	540.103	4917.7	14400.4	19445.7	19075	6384.34	13434.9	6521.54	13992.5
M6598	6418.06	2873.44	0.447712	-1.15936	0.00133657	0.0287222	Down	8110.88	6677.04	9998.31	4562.27	6278.4	5019.41	4377.9	6320.25	2504.35	3543.4	3427.45	1558.11	2890.16	1048.38	5203.62	2812.08
M9340	5350.08	21331.2	3.98709	1.99533	0.00136823	0.0292486	Up	6512.36	9926.55	4113.59	1838.51	5764.95	8062.38	3845.45	2736.87	11162	15185	18566.9	16439.7	31009.5	44189.5	4229.82	29867.5
M11039	4548.68	17599.4	3.86913	1.95201	0.00141345	0.0295826	Up	1366.18	4576.65	3737.19	10007.3	3752.57	6133.74	4005.9	2809.83	9477.36	16893.2	15254.4	29251.2	13555.1	35815.5	3460.4	17088.1
M10253	2.05365e+06	924668	0.450255	-1.15118	0.00141355	0.0295826	Down	1.74393e+06	1.44221e+06	2.61293e+06	2.29808e+06	2.08124e+06	2.55648e+06	2.0343e+06	1.66003e+06	1.18234e+06	353095	860079	855108	1.54641e+06	1.21475e+06	958659	426902
M11072	79548.9	217442	2.73344	1.45072	0.00142476	0.0295826	Up	39722.5	62447.6	92911.2	110181	86110.8	59695.2	131062	54260.8	194004	151823	182674	277021	204515	464558	69379.1	195562
M1140	1072.92	11314.7	10.5458	3.39859	0.00142733	0.0295826	Up	1693.3	3211.76	1478.53	47.8894	2006.75	48.8503	48.4459	47.8002	12258	9105.28	22057	10735.2	11318.9	10726.7	4942.64	9373.95	Ginnalin B
M7045	1189.44	7966.97	6.69811	2.74375	0.0014408	0.029711	Up	1356.65	1392.78	906.781	917.6	992.508	1391.91	1497.1	1060.16	3682.5	1588.72	10933.9	5270.69	3003.74	14610.8	3168.45	21477
M2509	3792.55	726.985	0.191688	-2.38317	0.00154185	0.031635	Down	1035.61	968.337	4338.73	6577.48	5972.37	7875.17	2135.4	1437.28	791.918	547.928	438.696	954.229	1339.12	300.548	936.356	507.086
M15585	126272	324530	2.57009	1.36182	0.00158905	0.0324405	Up	37577.3	72981.2	208201	176380	115783	143395	193549	62306.1	378438	263909	329579	540396	292639	316373	159518	315387
M119	22164.4	65212.3	2.94221	1.5569	0.00165299	0.0332471	Up	5915.51	25116.8	57136	22563.3	8848.36	26184.8	13856.7	17693.8	43810.1	42857.5	81639.1	66228.7	66616.7	137103	51872.7	31571	Taurolithocholic acid
M8869	116812	35339.9	0.302537	-1.72481	0.00171707	0.034199	Down	67112.4	91471.8	169846	120082	114447	148521	97641.1	125371	48008.4	5548.88	22717.1	17967.4	65684.8	37581.6	68699.9	16511
M8873	32262.5	8589.56	0.266239	-1.9092	0.00175683	0.0344863	Down	18592.5	26064.5	49576.8	32111.2	29979.8	40945.8	26889.1	33940.5	11908.1	986.072	5911.49	4048.98	15030.5	9156.24	18022.3	3652.77
M7592	378.035	4809.53	12.7225	3.66931	0.00177569	0.0346896	Up	44.0956	1248.33	45.8954	1493.28	47.5861	48.8503	48.4459	47.8002	4925.04	4125.33	46.2755	10795.5	4656.28	8215.62	1402.57	4309.6
M6521	2888.52	1132.38	0.392027	-1.35098	0.00181206	0.0347901	Down	6083.42	1407.83	3272.25	1496.25	1962.78	2819.96	4165.01	1900.66	1127.07	922.493	827.793	686.861	995.338	1118.47	1652.98	1728.03
M630	114338	318528	2.78584	1.47811	0.00181397	0.0347901	Up	123294	165312	94211.6	60940	209111	148560	64834.4	48444.4	204258	237026	207500	339566	180726	833558	187197	358396	Trifluoroacetic acid
M14116	166378	1.10216e+06	6.62445	2.7278	0.00181726	0.0347901	Up	30107.2	75505.9	385240	35906.6	208455	34957.5	247330	313520	234754	331746	813339	1.34173e+06	1.11777e+06	4.01032e+06	570780	396846
M15422	92951.8	199807	2.14958	1.10405	0.0019408	0.0366198	Up	89858.7	66815.7	95323.9	87116.7	124647	79805	135589	64458.3	145854	184755	262852	282638	197072	298400	80563.4	146322
M348	923989	461420	0.499378	-1.00179	0.00194624	0.0366198	Down	919618	878121	1.08401e+06	813741	831932	731193	928676	1.20462e+06	885674	340674	298419	327596	486166	208668	738578	405585	Malonic acid
M885	6561.6	13869.9	2.1138	1.07984	0.001969	0.0368781	Up	4858.79	8614.77	9450.99	5900.53	11179.4	4235.55	3136.62	5116.07	14394.2	13869.8	9725.95	17429.4	16851.9	17555.4	5876.49	15256.1	1,10-Dihydroxy-8-(hydroxymethyl)naphtho[1,2-c]isochromen-6-one
M6714	9351.83	943.204	0.100858	-3.30961	0.0020187	0.0372632	Down	12447.5	7361.48	32440.5	1156.41	2211.88	1221.97	12866.9	5107.99	49.3682	1823.02	1188.47	161.829	46.5431	48.6874	164.388	4063.33
M5850	9128.76	4362.22	0.477855	-1.06536	0.00205944	0.0376995	Down	7070.83	9409.75	10589.7	13382.6	10813.7	4747.51	8756.38	8259.63	7379.48	4747.06	3028.85	2459.08	7463.49	2037.22	4711.29	3071.3
M1004	732.795	12561.8	17.1423	4.09949	0.00207352	0.0376995	Up	44.0956	2814.37	45.8954	47.8894	47.5861	48.8503	48.4459	2765.23	49.3682	22578.7	6177.08	9204.54	4853.57	7884.51	43958.3	5788.44	3-(Hepta-1,3-dienyl)hexanedioic acid
M7542	88786.7	30480.8	0.343304	-1.54244	0.00207899	0.0376995	Down	138332	69629	117434	60189.1	61540.6	64570.9	100665	97933.3	42519.7	8490.78	22100.1	9929.67	59718.5	12695	67080.1	21312.8
M11431	70948.1	13197.6	0.186017	-2.42649	0.0020953	0.0376995	Down	85742.6	65867.9	100139	33388.2	50910.6	64010.6	66736.4	100790	24678.4	1583.38	6841.84	1110.8	24455.7	1034.93	43502	2373.46
M411	104303	415926	3.98768	1.99555	0.00209596	0.0376995	Up	137121	24029.1	171434	82329.8	185364	41303	74758.8	118083	215757	104216	517643	301043	461723	1.11021e+06	415585	201226	3-Hydroxylup-20(29)-ene-23,27,28-trioic acid
M9646	230772	74022.6	0.320761	-1.64043	0.00211802	0.0379293	Down	168593	238338	283301	152638	206620	171627	267974	357083	190386	24377.1	52096.8	20114.9	70924.2	19400.7	172652	42228.6
M2565	14870.1	6042.37	0.406343	-1.29923	0.00230543	0.0409264	Down	5855.67	9915.22	16637.1	19743.4	18416.3	26110.8	12597	9685.45	5892.08	3469.48	3383.99	6574.24	10970	2665.69	8163.22	7220.22
M7709	149021	43357	0.290946	-1.78118	0.00232218	0.0410453	Down	357227	50225.9	183366	137758	69755.1	94019.1	218076	81740.3	25844.9	17243.4	14511.2	34260.6	81755.8	59184.2	89269.1	24787.2
M11917	31722.5	100609	3.17155	1.66519	0.0023716	0.0417022	Up	18542.6	35398.3	40859.7	21242.1	60416	6406.02	40594.2	30320.8	25244	108739	67104.2	91849.9	149469	174450	100839	87180.1
M15869	570.258	13749.1	24.1102	4.59157	0.0023969	0.0417022	Up	1126.49	678.423	414.484	47.8894	377.302	1265.14	604.531	47.8002	690.436	77552.9	9630.49	5300.14	2120.9	8664.81	897.04	5135.82
M6210	33351.8	9650.44	0.289353	-1.7891	0.0024002	0.0417022	Down	55723.9	5089.85	41921.4	28301.6	26481.1	45653.6	34048.2	29595.1	28078.1	8422.44	8251.06	3235.34	8103.4	4813.84	7675.98	8623.38
M5540	36137.5	16136.8	0.44654	-1.16314	0.00245127	0.0422123	Down	31167.8	35977	48568.9	38051.3	39203.6	29024.2	34113.4	32993.4	23973.1	20886.9	22028.1	5250.07	8357.09	9027.46	16333	23238.7
M2825	1696.7	4015.14	2.36644	1.24272	0.00245865	0.0422123	Up	3063.07	1951.07	2531.72	616.593	1085.23	602.691	1416.96	2306.25	3810.28	4030.38	5662.69	2371.92	3731.37	5288.23	3671.7	3554.51
M11071	196964	462080	2.34601	1.23021	0.00252101	0.0430681	Up	124655	156297	217085	247370	210983	146159	326591	146572	450275	320740	383936	590459	454904	926306	162851	407169
M661	11431.3	330013	28.8693	4.85147	0.00253959	0.0431377	Up	44.0956	59070.7	4262.98	16535	593.367	772.381	346.943	9824.79	28595	1.40707e+06	139702	216758	10669.2	354282	7413.89	475618	7-Hydroxy-3-phenoxy-2-(trifluoromethyl)-4H-chromen-4-one
M581	14343.1	5345.83	0.37271	-1.42388	0.00258937	0.0434301	Down	16497.1	11721	25161.6	5129.99	8146.06	11408.2	24019.3	12661.8	3580.37	10700.7	5875.91	2462.02	2014.17	4484.2	6262.12	7387.13	Antibiotic OM 173.alpha.2
M8209	41885.9	99324.2	2.37131	1.24568	0.00262649	0.0434301	Up	47559.2	60275.4	65675.4	9558.73	45389	33322.3	42545.8	30761.4	106909	60588.6	105136	93975.4	77801.4	125065	70421.7	154697
M1209	100523	260682	2.59326	1.37477	0.00263883	0.0434301	Up	74194	28151.4	290004	62988.2	149915	86780.4	57887.1	54263.4	229562	140218	438700	146153	282819	387520	285978	174506	3-Hydroxy-5-((3-hydroxy-6-methyl-5-(pentofuranosyloxy)octanoyl)oxy)-6-methyloctanoic acid
M2744	1131.59	2490.73	2.20109	1.13822	0.00264747	0.0434301	Up	1227.75	1418.75	1893.88	1007.25	643.201	849.192	789.416	1223.26	2118.79	2576.83	3682.16	1157.4	1205.01	4021.75	2837.15	2326.76
M15421	62578	330450	5.2806	2.4007	0.00266028	0.0434301	Up	54669.5	14416.9	94654	68464.9	64160.8	88840.2	67734.5	47683.3	389541	134189	129816	497271	197936	929843	51427.7	313572
M11643	1382.64	13944.3	10.0853	3.33418	0.00271792	0.0434301	Up	44.0956	2474.3	2935.05	1263.26	946.098	48.8503	48.4459	3301.01	3904.84	25286	12148.1	24688.7	2305.8	5169.55	12654.6	25396.6
M15041	67785.5	395657	5.83689	2.5452	0.00272526	0.0434301	Up	65100.4	71253.7	120431	25529	120538	8369.8	54380.2	76681.1	84541.3	139947	271783	198184	599875	1.41467e+06	301213	155037
M15426	106594	511458	4.79819	2.26249	0.00272997	0.0434301	Up	85216	6233.47	303089	101491	184524	39480.9	44746.7	87970.6	294778	148862	786101	236676	698790	994291	612627	319541
M14548	46.8552	17593.3	375.483	8.5526	0.00273366	0.0434301	Up	44.0956	44.2786	45.8954	47.8894	47.5861	48.8503	48.4459	47.8002	14502.4	48.6685	6481.86	20254.8	30092	19721.8	49596.8	48.3122
M1186	46.8552	8035.59	171.498	7.42205	0.00276462	0.0436039	Up	44.0956	44.2786	45.8954	47.8894	47.5861	48.8503	48.4459	47.8002	3132.38	12044.2	9802.93	9802.73	46.5431	15204.9	48.4598	14202.6	2'-Hydroxy-4-methoxychalcone
M15342	70113.4	215115	3.0681	1.61735	0.00280296	0.0436039	Up	68268.1	24121.5	102122	75610.9	77489.3	142218	22780.1	48298	488366	298055	131636	196023	276555	131434	79936.9	118914
M232	392917	195121	0.496596	-1.00986	0.00281936	0.0436039	Down	342378	305172	219238	561519	341916	328813	732536	311761	364936	113869	208142	149427	184498	116134	266453	157508	16-Hydroxypalmitic acid
M233	392917	195121	0.496596	-1.00986	0.00281936	0.0436039	Down	342378	305172	219238	561519	341916	328813	732536	311761	364936	113869	208142	149427	184498	116134	266453	157508	2-Hydroxypalmitic acid
M13675	80679.3	35677.9	0.442218	-1.17717	0.00288473	0.0444466	Down	66981.9	68846.7	124246	49485.3	88471	93191.8	73544	80668	18021.7	45472.7	13556.3	69002	26879.9	30429.6	65133.1	16927.6
M314	112.74	1464.11	12.9866	3.69895	0.00292948	0.0444649	Up	44.0956	44.2786	45.8954	328.533	47.5861	295.289	48.4459	47.8002	1193.95	48.6685	2624.6	1556.82	651.991	4154.69	140.945	1341.22	Stachyose
M14482	1603.1	18376.3	11.4629	3.5189	0.00296199	0.0446192	Up	44.0956	44.2786	7803.07	47.8894	4740.41	48.8503	48.4459	47.8002	5674.52	48.6685	25286.9	10959.1	32482.6	28670.4	32545.2	11342.7
M8293	4429.43	11033.5	2.49095	1.3167	0.00297526	0.0446192	Up	8830.43	2669.34	5605.05	2263.74	4324.23	3631.04	3469.06	4642.58	3790.78	8387.24	15376.4	9218.97	12372.6	22857	7400.51	8864.52
M7315	11660.2	35406	3.03648	1.6024	0.00301619	0.0446192	Up	16359.9	16862.8	5895.96	13185.6	9203.44	12788.1	10731	8254.99	24842.6	46610.7	57659.8	13773.9	14026.9	56550.1	16327.3	53457
M11188	14389	28933.1	2.01078	1.00776	0.00303573	0.0446192	Up	12308.3	10557.1	23427.3	11173.6	9196.24	17298.3	17462.5	13688.6	33014.2	23730.2	29746.8	25531.5	56404.7	31271.1	15576.2	16190.4
M591	1124.27	51806.8	46.0804	5.52608	0.00304442	0.0446192	Up	44.0956	44.2786	45.8954	253.937	8460.86	48.8503	48.4459	47.8002	13940.7	28544.8	148637	20617.5	46.5431	92553.4	298.131	109816	6-Chloro-1H-indazole-3-carbonitrile
M2824	1241.82	2558.04	2.05991	1.04258	0.0031404	0.0454689	Up	1568.96	1689.22	1468.36	654.606	914.182	476.124	1470.07	1693.04	1939.93	3452.92	3533.34	1794.62	1937.54	3530.68	2687.89	1587.38
M11187	27082.8	60808.3	2.24527	1.16689	0.00315393	0.0455034	Up	22981.4	17858.1	35858.1	28259.3	28558.9	17497.5	41287.6	24361.8	62462.8	28263	66480.3	65066.3	79258.4	115149	31133.2	38653.6
M15767	46.8552	14487	309.186	8.27233	0.00319114	0.0457172	Up	44.0956	44.2786	45.8954	47.8894	47.5861	48.8503	48.4459	47.8002	49.3682	37741.4	15131	53.8783	2939.01	31802.2	3444.7	24734.1
M11178	14112	1991.67	0.141134	-2.82486	0.00325633	0.0463175	Down	25966.5	6749.56	5490.95	13136	8890.74	13481.1	18633.8	20547	4465.1	691.751	1108.98	53.8783	1221.49	48.6874	2153.5	6190.01
M7517	499.997	9481.04	18.9622	4.24505	0.00334625	0.0468451	Up	1011.34	1523.51	45.8954	47.8894	1226.24	48.8503	48.4459	47.8002	15729.8	9593.93	12973.5	8790.78	1274	21874.4	48.4598	5563.42
M6467	350.188	3367.11	9.61517	3.26531	0.00344219	0.0479674	Up	310.535	166.372	45.8954	47.8894	47.5861	1445.62	328.422	409.179	1958.04	924.445	6982.32	4011.23	302.946	8225.97	231.95	4300.02
M9645	730337	247460	0.33883	-1.56137	0.0034545	0.0479753	Down	566978	775429	870782	521469	641112	537957	828022	1.10095e+06	641444	83105.6	180069	89466.4	246990	39316.9	542932	156355
M11147	43994.5	88660.2	2.01525	1.01096	0.0035201	0.0484195	Up	33457	46609.8	59960.5	45979.3	54488.3	22711.2	65140.2	23610	57070.6	67664.2	91216.4	107025	94716.3	165672	47402.4	78515.2
M1191	23163.5	61559.7	2.65761	1.41013	0.00353069	0.0484195	Up	18869.6	7091.82	36703.6	5615.85	17766.5	41682.4	37120	20458.6	68382.7	60534.3	84016.7	47630.5	55178.1	86055.7	66875.2	23804.7	(3.beta.,5.Xi.,9.Xi.,18.Xi.)-23,28-Dihydroxy-28-oxoolean-12-en-3-yl .beta.-D-glucopyranosiduronic acid
M6830	7127.09	1656.81	0.232466	-2.10491	0.00353392	0.0484195	Down	8965.67	8748.57	516.729	10633.2	2865.83	14693.4	6384.6	4208.65	737.785	1125.23	155.613	9409.68	371.372	213.357	525.515	715.918
M2812	1684.84	474.94	0.281891	-1.82679	0.00354639	0.0484278	Down	2132.28	1533.47	2948.12	844.407	615.47	1575.31	1107.9	2721.72	508.861	217.379	763.361	397.357	947.33	274.374	48.4598	642.401
M15431	8391.3	182986	21.8066	4.44669	0.00355832	0.0484287	Up	5051.04	23291.9	45.8954	2390.76	12734.8	23519.7	48.4459	47.8002	33719.2	388468	87662.2	56157.5	15253.5	710117	45819.1	126690
POS:Positive ion mode; NEG: Negative ion mode
P2 represent distinct post-induction stages during the recovery phase following induced molting in laying hens.
Differential metabolites were identified based on multivariate and univariate analyses, including partial least squares discriminant analysis (PLS-DA) and statistical testing. Metabolites with P < 0.05 were considered significantly different between groups.
The differential metabolites listed in this table were used for KEGG pathway enrichment analysis and for constructing the microbe–pathway–metabolite Sankey diagram (Fig. 8)

## Sheet: P3
Differential serum metabolites between the Fast and Zn groups at post-induction stages P3 (Fast vs Zn)
POS
ID	meanControl	meanTreat	foldChange	log2FoldChange	pvalue	FDR	Regulation	P4_1_Fast	P4_2_Fast	P4_3_Fast	P4_4_Fast	P4_5_Fast	P4_6_Fast	P4_7_Fast	P4_8_Fast	P4_1_Zn	P4_2_Zn	P4_3_Zn	P4_4_Zn	P4_5_Zn	P4_6_Zn	P4_7_Zn	P4_8_Zn	Name
M6743	786.856	2.22301	0.00282518	-8.46744	6.0343e-08	0.000204033	Down	1133	732.623	471.236	946.597	213.006	1773.34	460.242	564.804	2.19363	2.02582	2.16252	2.14883	2.18486	2.61887	2.3158	2.13376
M8175	41483.7	19630.7	0.473214	-1.07943	1.10485e-07	0.000204033	Down	41098.5	33928.8	42897.1	47746.8	38241.9	43179	44751.7	40026	20845.2	19847.8	24066.1	19212.5	13715.5	18783.3	21157.7	19417.4
M14074	136728	317884	2.32493	1.21719	1.76854e-07	0.000204033	Up	128579	146703	152452	118640	173678	122514	152666	98595.2	289546	305471	312229	271563	356920	344574	311587	351184
M15724	4.17279	182.811	43.8102	5.45319	1.90699e-07	0.000204033	Up	2.23566	2.19332	9.40267	2.30338	2.22674	2.22668	2.42558	10.3683	147.62	497.211	149.446	77.1602	131.451	135.599	288.942	35.0567
M7266	39380.3	8443.66	0.214413	-2.22154	2.21403e-07	0.000204033	Down	64163.7	38410.7	38425.7	40344.8	23079.2	32952.1	50750.6	26915.9	10855.8	7190.68	8900.07	9561.77	5475.02	13395.1	5055.94	7114.87
M8204	1880.3	22.7472	0.0120977	-6.36913	6.58467e-07	0.000347742	Down	1612.85	237.278	2291.34	3589.26	1413.55	1968.91	2292.39	1636.8	2.19363	2.02582	166.356	2.14883	2.18486	2.61887	2.3158	2.13376
M8348	3817.27	187.959	0.0492392	-4.34405	6.9465e-07	0.000347742	Down	1203.84	6591.59	3072.76	8042.39	2635.21	1899.73	5632.41	1460.22	178.413	75.2201	82.2556	57.5142	178.761	409.513	308.515	213.484
M9917	768.944	130.94	0.170285	-2.55397	1.85203e-06	0.000842842	Down	933.888	1051.35	412.948	655.99	498.614	529.892	1523.72	545.146	85.103	203.743	57.3261	93.9279	122.114	234.84	143.841	106.623
M8180	148330	31867.7	0.214843	-2.21864	2.17801e-06	0.000908592	Down	148004	86224.9	155137	193668	138986	165324	166643	132651	35652.3	36276.1	45063.7	29495.2	12228.6	22018.4	46411.4	27795.6
M8281	523.145	2.22301	0.00424932	-7.87855	2.94646e-06	0.00106416	Down	71.6721	1071.86	339.849	1448.52	221.255	315.255	566.358	150.389	2.19363	2.02582	2.16252	2.14883	2.18486	2.61887	2.3158	2.13376
M6642	604.177	12.6989	0.0210185	-5.5722	3.02983e-06	0.00106416	Down	289.336	1521.58	405.915	1295.18	692.912	289.453	218.454	120.583	28.0606	2.02582	2.16252	2.14883	2.18486	37.8447	2.3158	24.8481
M8186	11120.1	794.666	0.0714623	-3.80667	3.29919e-06	0.00106416	Down	12384	3822.32	12019.9	17007.8	11133.7	12220.3	11440.1	8932.49	1162.23	1240.05	1185.98	261.175	161.66	401.533	1191.91	752.793
M8185	49456.1	4946.82	0.100024	-3.32157	3.40124e-06	0.00106416	Down	51165.1	18872.7	54991.7	75570.3	45634.7	53876.3	56806.7	38731.2	5846.79	5369.09	8402.8	3677.07	1136.57	2045.47	8918.33	4178.42
M3980	4740.62	2041.44	0.430627	-1.21549	5.01269e-06	0.00147609	Down	5112.1	3651.97	3876.99	5162.1	6148.37	3306.36	5635.68	5031.36	2448.13	1678.04	1713.29	1674.06	1624.75	3224.43	1713.39	2255.43
M15528	9569.65	40429.4	4.22476	2.07887	5.61491e-06	0.00156157	Up	5961.6	10823	10200.8	5786.68	18472.9	10494.9	10415.1	4402.15	32414.7	41013.9	69679.4	34150.3	24091.7	47473.3	34453	40159.3
M15334	29236.5	12247.7	0.41892	-1.25525	6.4105e-06	0.001689	Down	36416	27101.9	35174	28298.2	18356.9	30776.8	37592.8	20175.2	14668.3	10803	9805.04	12719.8	9752.42	17238.5	11513	11482
M15335	21698.6	9233.79	0.425547	-1.23261	7.47405e-06	0.00180969	Down	25157.7	23178.6	24893.8	21203.4	13740.1	20853.6	28657.2	15904.6	11214.9	6875.09	6399.07	8662.05	8545.42	13736.2	10183.1	8254.43
M8597	2853.79	292.189	0.102386	-3.2879	7.89103e-06	0.00180969	Down	1161.53	5491.3	2296.06	5490.12	1405.67	1373.76	4407.88	1203.97	266.487	267.659	426.385	333.774	106.522	505.481	204.779	226.426
M1173	3399.29	331.31	0.0974645	-3.35898	8.2354e-06	0.00180969	Down	1157.48	6588.87	2466.69	6684.94	1732.22	1713.41	5245.34	1605.43	304.58	161.344	583.128	354.228	129.441	686.007	280.405	151.351	trans-Epoxysuccinyl-L-leucylamido(4-guanidino)butane
M8126	9564.38	21848.8	2.28439	1.19181	8.60964e-06	0.00180969	Up	8486.65	14369.4	8121.98	6640.69	10980.8	8611.5	7228.96	12075	18633.8	16217.8	17543.9	24427.2	28653.1	23785.3	18683.8	26845.2
M709	771.614	4211.07	5.45748	2.44824	8.67609e-06	0.00180969	Up	1029.61	324.887	808.182	600.777	891.293	939.572	1168.24	410.343	1957.32	5106.73	7359.61	3022.44	2392.39	2324.83	6719.59	4805.63	DG(18:4(6Z,9Z,12Z,15Z)/18:1(11Z)/0:0)
M15529	4461.71	19161.6	4.29468	2.10255	1.02679e-05	0.00195551	Up	2801.33	4786.81	4952.35	2723.36	8746.76	4809.85	5097.82	1775.4	14927	18423.8	30960.9	16208.5	12148.6	24277.1	17137.3	19209.9
M8181	22826.3	4871.21	0.213404	-2.22834	1.04661e-05	0.00195551	Down	22951	12790.4	24010.9	29650.4	20916.4	25708.1	25093.1	21489.7	5848.05	5426.4	6693.44	5228.7	1710.4	2458.26	7429.55	4174.91
M15319	35940.9	15204.1	0.423029	-1.24117	1.05471e-05	0.00195551	Down	40627.6	36753.5	40978.5	36091.5	21386.3	37238.9	49223.5	25227.7	18876.1	12153.5	11125.1	16512.2	12542.7	20666.3	17011.7	12744.9
M563	6632.62	2294.37	0.345922	-1.53148	1.12819e-05	0.00201302	Down	5223.53	9128.62	5405.84	4487.76	5157.2	7216.2	9927.95	6513.82	1347.4	1626.09	2573.86	2409.71	1909.21	4366.43	2128.41	1993.84	Oxodecanoylcarnitine
M7528	9877.17	2992.53	0.302974	-1.72273	1.16615e-05	0.00201302	Down	10270.8	8682.85	11665.2	6379.67	6812.73	11253.6	14650.4	9302.12	2572.35	1912.24	2189.25	2513.95	1851.45	6794.38	3319.92	2786.7
M15736	3.1249	35.7772	11.4491	3.51716	1.35509e-05	0.0022612	Up	2.23566	2.19332	2.37175	2.30338	2.22674	2.22668	2.42558	9.01607	11.8263	74.1262	29.1517	16.1717	13.4193	63.323	52.9597	25.2398
M6907	8497.29	3430.15	0.403676	-1.30873	1.54995e-05	0.00242942	Down	9023.99	6152.19	8745.79	10528.5	8375.66	9244.05	8585.07	7323.1	3390.78	4112.12	4818.14	3427.57	1908.43	2424.57	4418.16	2941.45
M15721	16.2222	398.989	24.5953	4.62031	1.55297e-05	0.00242942	Up	19.4955	28.078	36.8708	8.48256	2.22674	20.9704	11.4599	2.19356	271.3	1143.84	177.226	125.395	316.145	581.329	526.706	49.9705
M1050	3255.2	475.913	0.146201	-2.77398	1.75e-05	0.00260364	Down	3891.72	1613.24	3771.06	5040.56	2942.09	3483.15	3898.62	1401.16	416.082	357.303	1146.13	401.122	112.055	216.992	774.255	383.363	Thesinine_4'-O-glucoside
M15526	11177.4	43251.4	3.86955	1.95217	1.78737e-05	0.00260364	Up	6656.61	10473.8	11290.7	6567.67	22597.5	13118.5	12258	6456.12	32523.1	37142.5	99905.1	36369.5	30094.4	50056.9	28980.9	30938.6
M8619	430.458	11993	27.8609	4.80017	1.82036e-05	0.00260364	Up	337.733	234.57	899.544	286.433	624.231	770.86	125.618	164.679	1409.97	22649.6	5066.8	6296.67	39720.2	5763.59	11731	3306.02
M15512	3197.42	11977.4	3.74595	1.90533	2.01679e-05	0.00280446	Up	4240.91	1760.4	4702.69	3311.82	3526.16	2299.91	1830.97	3906.49	5536.4	12314.8	19852.3	12294.3	7030.68	8253.78	15316.4	15220.1
M9694	2100.74	447.429	0.212986	-2.23117	2.16944e-05	0.00284401	Down	2965.71	2294.99	2280.08	2282.99	1473.98	1367.57	2460.01	1680.59	253.762	242.233	721.486	729.027	248.776	750.233	200.636	433.277
M7133	8255.74	3625.45	0.439143	-1.18724	2.22049e-05	0.00284401	Down	8880	8881.03	8544.19	8177.29	5460.7	9408.37	9577.04	7117.35	3271.3	3088.57	5719.59	2081.89	3639.71	3040.57	3516.8	4645.19
M15037	23403.8	62187.6	2.65716	1.40988	2.25493e-05	0.00284401	Up	20222.6	24323.1	27623.9	18299.2	36170.4	19508.7	28249	12833.2	56310.6	44375	60229.1	49707.2	42519.2	70388.5	62177.2	111794
M15518	23826.5	60534.4	2.54064	1.34519	2.27248e-05	0.00284401	Up	18790	23944.8	26282.8	21555.9	33484.4	24656.9	25115.8	16781	51942.8	52151.1	113863	50213.8	47754.1	74646.9	51757.1	41947.1
M9751	218.689	489.916	2.24024	1.16365	2.33524e-05	0.00285127	Up	137.236	249.382	224.083	246.579	285.517	170.363	244.883	191.472	387.101	649.264	674.609	607.481	421.295	323.075	409.366	447.137
M7258	10706.5	2742.59	0.256163	-1.96487	2.50974e-05	0.00299137	Down	18834.3	10099.6	10726.2	10539.7	5870.72	10076	12069.8	7435.31	4228.94	1849.36	3202.06	3574.62	1039.24	4265.28	1665.64	2115.63
M15519	10557	27053	2.56255	1.35758	2.87028e-05	0.0032931	Up	8173.02	10681.6	11477.4	8249.3	15479.8	11552.5	11638.6	7204.16	25276.7	23704.3	51544.1	22389.4	19425.6	31919.4	23947.7	18216.9
M857	16272.7	6596.19	0.405353	-1.30275	3.0633e-05	0.00340775	Down	16395.4	11759.6	18488.4	21726.9	15410.8	15682.6	17575.8	13142.3	7569.07	5676.77	9667.63	6502.33	3454.67	5436.5	9374.77	5087.8	Bathophenanthroline
M9458	3706.18	1704.51	0.459911	-1.12057	3.32607e-05	0.00348843	Down	5382.71	3312.49	3377.74	4283.56	2265.34	3599	4080.59	3348.02	1611.15	1824.19	1237.35	1255.65	1887.27	2836.79	1357.73	1625.97
M1213	1564.64	153.51	0.0981118	-3.34943	3.34488e-05	0.00348843	Down	450.59	3469.93	1150.88	3370.66	1960.2	670.548	927.854	516.501	265.825	107.774	54.2781	210.149	67.1959	326.536	97.9203	98.4011	N-[2-(3,4-Dimethoxyphenyl)ethyl]-3,4-dimethoxycinnamic_acid_amide
M1043	13399.1	3724.7	0.277982	-1.84694	3.53807e-05	0.00361461	Down	16195.1	7994.67	14519.9	17319.1	13346.4	15068.2	14081.7	8667.44	5371.65	3068.84	6239.42	3709.85	1391.69	2685.11	5021.27	2309.77	Balofloxacin
M15000	58060.8	132282	2.27834	1.18799	3.89224e-05	0.00379089	Up	50225	55037	61409.2	84166.3	76041.2	47752.3	55747.5	34107.9	111639	100045	227614	110603	95960.4	143410	135134	133855
M15820	11.6164	217.81	18.7501	4.22883	3.99513e-05	0.00379089	Up	2.23566	29.7045	26.0825	14.3353	2.22674	6.81931	9.33397	2.19356	90.8738	262.28	148.382	128.926	82.2146	517.339	486.988	25.477
M7894	6743.55	1408.08	0.208803	-2.25978	3.99911e-05	0.00379089	Down	8491.79	8243.05	6526.19	3206.08	5071.68	8337.19	8820.9	5251.54	1107.86	678.68	722.145	711.931	641.231	3214.57	1699.4	2488.8
M13413	3937.99	442.493	0.112365	-3.15373	4.02881e-05	0.00379089	Down	2079.5	3091.56	7560.69	9791.14	2133.91	3031.83	1683.58	2131.74	220.147	114.387	199.786	314.965	270.066	1636.44	669.9	114.256
M4041	835.12	257.164	0.307937	-1.69929	4.08926e-05	0.00379089	Down	883.756	614.12	750.476	617.848	1091.05	846.119	1301.68	575.91	228.499	385.704	168.54	198.571	210.827	546.094	123.138	195.941
M8178	5725.06	622.277	0.108693	-3.20166	4.23507e-05	0.00385468	Down	6804.38	2245.71	6974.23	8417.45	5894.56	5697.78	6949.56	2816.78	653.173	707.319	1502.24	232.609	191.558	163.398	1360.17	167.751
M6595	931.937	102.169	0.109631	-3.18927	4.86335e-05	0.00428225	Down	381.268	2047.63	988.864	1797.79	1104.56	348.698	448.582	338.096	162.465	150.343	41.4536	110.215	23.1361	206.454	43.6299	79.6552
M8620	65.3978	3574.11	54.6518	5.7722	4.87592e-05	0.00428225	Up	60.3279	46.3729	196.652	46.0521	36.0116	133.147	2.42558	2.19356	260.686	7369.67	1180.26	1876.43	12170.8	1611.99	3354.47	768.596
M15520	12170.2	27644.9	2.27152	1.18366	5.04458e-05	0.00435399	Up	8032.24	11005.7	13906.3	7593.73	16190	16316.8	14536.2	9780.79	23047.1	28601.8	41895.7	23682	17597	34684.6	26113.6	25537.5
M8802	1358.08	472.967	0.348263	-1.52175	5.29512e-05	0.00444326	Down	1137.96	2058.65	2032.88	1722.27	698.651	974.719	929.725	1309.75	257.005	493.437	381.666	420.361	592.212	513.12	619.425	506.512
M1160	11835.4	4645.7	0.392525	-1.34915	5.32552e-05	0.00444326	Down	13999.4	10074	7324.59	11299.3	9299.12	14576.6	17044.9	11065.5	5789.05	4938.2	5561.94	5365.39	2318.14	6267.58	4193.74	2731.57	Pindolol
M370	5028.85	1627.94	0.32372	-1.62718	5.8647e-05	0.00478375	Down	7290.82	7166.29	2538.87	3869.35	5419.47	4712.93	5975	3258.1	1515.32	1990.3	1526.74	1221	863.804	3549.03	1035.26	1322.07	7-Acetyllycopsamine
M406	190838	36553.5	0.191543	-2.38426	5.92474e-05	0.00478375	Down	101659	148742	335344	449143	110182	190661	83904.3	107066	30574.3	26805.1	21812.7	28701.2	45840.9	82208.6	40574.3	15911.2	4-Chloro-5,6,7,8-tetrahydroquinazolin-2-amine
M439	206.931	2293.74	11.0846	3.47048	6.04825e-05	0.00480596	Up	107.936	240.181	336.501	126.657	222.726	213.62	190.949	216.881	1560.96	6299.56	1312.52	850.019	1613.15	3175.26	3093.71	444.759	5,6-Dihydroxy-7-methoxyflavone
M1123	8431.85	2756.01	0.326857	-1.61327	6.19615e-05	0.00484655	Down	9691.52	5770.01	10694.8	10878.2	6652.47	8003.79	10963.5	4800.55	3873.06	1397.96	4109.93	2671.67	1651.76	2546.81	4258.28	1538.6	4-(4-(1H-Indol-3-yl)-3,6-dihydro-1(2H)-pyridinyl)-1H-pyrazolo[3,4-d]pyrimidine
M1259	15236.9	4295.74	0.28193	-1.82659	6.53397e-05	0.00503216	Down	9764.82	19910.8	12378.8	23482.9	8053.82	9715.39	27644.5	10944.3	3679.76	3581.39	2514.93	2695.04	7022.87	7881.7	2741.85	4248.4	Hydroxybutorphanol
M9755	447.519	959.364	2.14374	1.10013	7.02763e-05	0.00517357	Up	421.358	407.939	673.581	393.398	454.226	295.009	570.9	363.738	869.705	1064.55	1399.39	1265.18	751.93	691.372	636.944	995.84
M13419	9823.45	1832.9	0.186584	-2.4221	7.66314e-05	0.00548664	Down	5061.02	7986.24	18025.5	22134.2	5655.96	10421.1	3874.8	5428.69	1366.52	1262.68	1194.09	1605.27	2369.44	4232.91	1951.22	681.091
M8636	12533.6	4081.58	0.325651	-1.6186	7.67209e-05	0.00548664	Down	16493.7	12049.8	13084	7571.11	9502.42	15131	17056	9380.53	2637.87	4723.31	4066	2772.69	1760.77	9111.94	3552.19	4027.86
M15527	6023.83	19140.2	3.17741	1.66785	8.81902e-05	0.00621803	Up	4607.77	5550.21	5271.71	3475.63	11362.1	8308.81	6721.29	2893.13	14255	15615.6	43470.5	17230.4	13695	21913	13291.5	13650.3
M15825	14.7627	157.994	10.7023	3.41984	9.19119e-05	0.00639043	Up	2.23566	6.88079	11.8353	2.30338	2.22674	2.22668	2.42558	87.9676	65.2418	254.099	186.078	78.4212	56.7684	141.875	446.465	35.0059
M5748	745.415	1774.78	2.38092	1.25152	9.96429e-05	0.00683304	Up	635.833	547.896	515.841	884.829	1381.96	900.387	466.262	630.318	1917.48	1580.8	2183.87	902.177	1694.22	2030.15	1640.19	2249.31
M13410	7734.45	1423.75	0.184079	-2.4416	0.000101599	0.00687302	Down	3380.38	6359.88	14095.5	18245.5	4680.15	7666.16	3171.46	4276.51	739.69	475.188	1309.45	1423.67	1441.33	3659.76	1233.55	1107.37
M11631	26404.2	62948.6	2.38404	1.25341	0.000119289	0.00758077	Up	21462.7	31889.8	15009.2	18993.5	49813.9	24532.2	31787	17745.2	52557.9	64152.1	86420	78740.4	48882.3	54815.9	48255.4	69765.1
M11683	8619.68	18782.9	2.17907	1.12371	0.000119464	0.00758077	Up	10444.6	10200.2	10910.5	6869.02	4167.9	9941.74	10024.8	6398.67	16686.7	19621.2	25636.1	21450.6	13411.2	15544.6	15586.9	22325.9
M3498	1807.57	90.3351	0.0499761	-4.32262	0.000119633	0.00758077	Down	1820.45	297.042	4687.15	1462.43	2397.61	1862.16	1042.47	891.226	279.414	17.3471	22.7079	39.4289	2.18486	23.5596	185.493	152.545
M6537	382.451	24.7931	0.064827	-3.94726	0.000123381	0.00772057	Down	238.042	377.323	414.898	586.62	634.024	288.417	174.288	345.998	58.637	2.02582	2.16252	2.14883	126.303	2.61887	2.3158	2.13376
M9464	1271.82	311.45	0.244886	-2.02982	0.000125035	0.00772747	Down	1700.25	1630.43	1088.2	1652.15	950.877	991.22	1452.69	708.724	219.16	96.8966	483.635	566.387	135.701	513.987	188.17	287.666
M5926	36.4511	1517.71	41.6368	5.37979	0.000143653	0.0084603	Up	2.23566	2.19332	69.7084	208.399	2.22674	2.22668	2.42558	2.19356	2051.04	1914.6	277.723	2458.04	88.0352	3757.75	1560.2	34.2451
M9635	2827.98	1324.92	0.468503	-1.09387	0.000145421	0.00846486	Down	3801.09	1925.91	3197.22	3112.25	2063.38	2297.9	3688.32	2537.8	762.629	934.223	1697.27	1749.88	1034.38	1791.22	1130.13	1499.64
M15735	17.7275	211.804	11.9478	3.57867	0.000157456	0.00906008	Up	2.23566	36.783	84.9274	2.30338	2.22674	2.22668	2.42558	8.6919	75.1292	264.48	60.0506	270.83	129.113	307.956	543.592	43.2852
M132	163.066	2793.69	17.1322	4.09864	0.000161893	0.00916751	Up	90.1772	174.639	295.213	188.311	90.942	204.471	90.7595	170.017	1047.73	4061.12	1358.04	1720.28	1309.39	7512.32	5088.91	251.752	Apigenin
M15731	11.3476	251.385	22.1531	4.46943	0.000165444	0.00920238	Up	2.23566	7.1213	17.2836	10.4133	2.22674	24.4238	2.42558	24.6511	121.02	306.078	134.624	143.385	148.831	613.662	533.566	9.91113
M3439	773.022	342.206	0.442686	-1.17564	0.000183427	0.0100829	Down	758.839	514.981	794.265	1085.37	712.692	829.791	713.163	775.077	309.637	273.77	267.458	328.119	156.384	428.348	555.139	418.795
M7652	10516.6	4288.26	0.407761	-1.29421	0.00020215	0.0108813	Down	10464.9	11299.6	16264.2	5977.12	9469.75	14084.4	9056.44	7516.53	5682.84	3841.98	6621.15	3353.38	2015.01	5996.5	3036.26	3758.99
M9596	534.199	224.15	0.419601	-1.25291	0.000221143	0.011777	Down	637.141	577.588	629.265	572.315	410.728	261.773	684.074	500.71	161.528	147.941	252.658	260.188	176.206	461.757	200.549	132.376
M15827	3.28555	48.1406	14.6522	3.87305	0.000224339	0.0118215	Up	2.23566	2.19332	6.09936	6.68352	2.22674	2.22668	2.42558	2.19356	28.9293	86.5869	55.2945	25.2886	9.05477	43.2569	129.201	7.51245
M8169	68645.9	18686.3	0.272213	-1.87719	0.000231178	0.0119307	Down	81065.6	20919	92727.6	94159.8	82452.8	56237.4	68439.3	53165.8	22457.8	20465.5	30673.8	16116.2	6285.84	7478.4	29953.4	16059.8
M6957	4658.43	1386.06	0.297539	-1.74885	0.000234266	0.0119667	Down	6944.74	3033.79	4268.35	2600.07	5051.18	6782.43	4819.82	3767.02	1626.61	865.426	3280.09	1528.72	433.979	1589.8	784.143	979.727
M6799	1005.08	340.339	0.338619	-1.56227	0.000237488	0.0120087	Down	817.452	1358.33	1076.14	680.995	493.38	1621.83	1453.79	538.74	231.564	221.416	245.782	603.83	374.65	493.621	352.495	199.356
M9702	12213	4191.88	0.343232	-1.54274	0.000242678	0.0120738	Down	13472.8	12506.3	14640.9	12944.1	9221.58	12306.3	14301.2	8310.42	2866.33	1664.13	6035.77	4677.7	6345.09	6765.15	2270.26	2910.56
M7882	1248.57	343.588	0.275185	-1.86153	0.000246011	0.0120738	Down	990.718	666.914	1239.15	1625.16	660.006	1891.89	1959.74	954.98	310.643	82.6503	484.513	241.646	419.682	449.771	539.341	220.454
M13421	823.323	40.5119	0.0492054	-4.34504	0.000256052	0.012347	Down	235.738	764.26	2060.22	2349.89	193.721	458.025	102.365	422.364	2.19363	2.02582	2.16252	88.1219	40.08	185.062	2.3158	2.13376
M7278	3022.9	1335.94	0.44194	-1.17808	0.000256911	0.012347	Down	3991.33	2733.42	2845.38	3670.66	1746.12	2979.3	4151.14	2065.89	665.164	1631.72	1457.62	875.582	1439.52	2175.96	1315.44	1126.53
M3155	5330.89	1001.55	0.187876	-2.41215	0.000258992	0.012347	Down	4921.7	2715.06	10039.4	4688.47	7655.34	3831.11	4353.62	4442.46	861.217	475.731	653.539	914.093	180.67	317.096	2580.61	2029.43
M6968	53843.9	19469.9	0.361599	-1.46754	0.000261443	0.012347	Down	72152.4	47707.9	44867.8	35298	60877.2	72106	57259.1	40483	19949.3	16536.7	38039.6	22482.2	6755.7	24102.5	12563.9	15329.1
M8159	8650.34	2906.45	0.335992	-1.5735	0.000266983	0.0124068	Down	9570.06	2989.93	11023.6	11819.8	10454	7776.66	8491.65	7076.96	3737.3	3114.04	4144.83	2537.71	1252.97	1386.07	4539.76	2538.88
M9461	349.38	149.149	0.426895	-1.22805	0.000267666	0.0124068	Down	419.124	259.055	413.214	213.621	480.275	415.708	389.668	204.375	108.312	216.814	256.063	155.555	124.913	86.7562	99.2235	145.552
M6583	1154.33	69.1377	0.0598941	-4.06144	0.000274187	0.0125925	Down	314.265	2458.74	851.499	2408.94	1563.75	522.275	674.168	441.022	65.4446	2.02582	29.8114	103.925	25.3467	286.907	37.5073	2.13376
M8177	13894.9	2044.92	0.14717	-2.76444	0.000288158	0.0131138	Down	16023.8	8405.14	15276.9	22329.8	11719	14409.3	13476.2	9518.97	2884.53	1146.06	4009.2	1675.05	181.305	1322.49	3824.99	1315.7
M49	475418	173628	0.365211	-1.4532	0.000292947	0.0132117	Down	647156	426128	396548	313946	536185	635334	498931	349112	172857	148927	338971	198798	59788.3	221820	112853	135007	3-Hydroxybutyrylcarnitine (Car(4:0-O))
M8955	641.311	3712.93	5.78959	2.53346	0.000296706	0.0132617	Up	416.378	1056.16	516.557	630.615	850.489	727.552	426.516	506.217	1229	4040.69	2713.1	1579.62	2607.32	6922.38	9153.77	1457.53
M8618	1987.38	675.33	0.339809	-1.5572	0.00030115	0.0133412	Down	2330.2	3396.72	1463.98	1335.58	1668.45	2071.61	2302.7	1329.78	510.28	539.317	297.693	379.92	394.578	1964.25	627.798	688.806
M15607	1606.57	3799.47	2.36496	1.24182	0.000305485	0.0133832	Up	1087.95	1830.23	1342.39	724.999	2432.41	2161.62	2074.81	1198.11	3077.11	3113.4	5816	3348.73	3107.21	4837.81	4744.94	2350.55
M8191	7705.79	305.094	0.0395928	-4.65862	0.000307445	0.0133832	Down	7940.72	1768.08	9215.46	13329	6265.27	8876.73	8746.73	5504.3	585.022	376.18	286.948	2.14883	164.395	242.164	556.068	227.825
M9948	112.008	1201.2	10.7242	3.4228	0.000321544	0.0138763	Up	2.23566	93.7982	2.37175	2.30338	788.509	2.22668	2.42558	2.19356	1597.86	1527.08	3201.38	876.037	685.774	713.793	260.243	747.399
M91	45426.7	14378.7	0.316525	-1.65961	0.000325626	0.0139324	Down	55961	32238.9	49557	65557.5	36801.5	49458.2	33919.3	39920.2	18111.1	5584.35	5434.23	22723.7	8069.29	16041.4	20601.2	18464.3	Prolylalanine
M8187	14812.3	4124.94	0.27848	-1.84435	0.000342467	0.0145287	Down	16640.6	4458.7	20038.4	22579.1	17675.7	12435.7	13454.5	11215.9	4515.76	4551.38	6456.65	3702.2	1209.4	1794.4	6903.69	3866.03
M8196	785.501	19.3924	0.024688	-5.34005	0.000346579	0.0145796	Down	216.069	1682.04	2.37175	757.871	228.101	1443.76	1162.55	791.252	2.19363	2.02582	2.16252	139.504	2.18486	2.61887	2.3158	2.13376
M9670	1010.4	423.491	0.419133	-1.25452	0.000360795	0.0149107	Down	1163.94	1084.73	1089.03	1155.59	767.233	955.75	1150.03	716.874	484.895	300.492	568.285	611.596	170.826	600.615	290.985	360.234
M4038	1418.81	471.499	0.332319	-1.58936	0.000368754	0.0149107	Down	1298.28	1052.48	1494.85	1502.64	1665.5	1256.51	1992.45	1087.8	372.427	502.667	289.775	208.425	193.674	1106.33	404.44	694.258
M7600	8237.74	3677.17	0.446382	-1.16365	0.000369899	0.0149107	Down	8155.9	8422.14	4508.85	9481.73	10884.8	8799.58	9495.58	6153.31	4226.45	2133.49	2510.66	2493.82	3644.55	7720.65	3937.96	2749.81
M8238	1580.44	80.6825	0.0510505	-4.29193	0.000371558	0.0149107	Down	622.116	2390.29	1278.05	3622.98	1883.4	1212.47	1103.75	530.496	56.147	2.02582	2.16252	84.1033	2.18486	412.106	2.3158	84.4152
M8189	2915.06	768.512	0.263635	-1.92339	0.000389345	0.0154243	Down	3575.91	963.418	3508.63	3615.77	2606.28	3659.31	3337.35	2053.81	1269.15	604.286	1600.97	626.25	153.115	607.646	508.034	778.643
M10025	17349.7	38395.5	2.21304	1.14603	0.000391307	0.0154243	Up	12959	12261	16125.1	14667.9	35238.2	16889.7	19631.7	11025.1	30662.1	41313.7	70042.9	43255.7	39381	28526	24414.8	29568.3
M15511	4193.54	16326.7	3.89329	1.96099	0.000399017	0.0155033	Up	3391.32	2563.3	6464.67	3317.91	9413.43	3895.38	3596.07	906.257	6500.26	15252.8	31390.1	19187.9	12523.8	7873.06	19316	18569.4
M8334	1480.85	235.932	0.159323	-2.64997	0.000405001	0.0155033	Down	682.176	2899.02	354.011	3521.7	742.801	755.021	2131.11	760.925	216.519	123.616	333.508	168.897	128.978	452.365	344.957	118.619
M11199	814.056	3314.29	4.07133	2.0255	0.000405699	0.0155033	Up	1697.29	288.037	689.108	235.661	450.414	1876.84	463.212	811.881	5362.98	5733.18	3110.31	3285.47	3371.23	2642.01	1308.99	1700.14
M514	3707.96	9736.05	2.62572	1.39271	0.00041878	0.0158819	Up	5280.07	2261.7	2682.32	2566.66	2890.39	7091.27	3932.38	2958.89	14730.6	16824.5	8736.05	8521.94	9740.47	9290.43	4878.47	5166.01	Protoporphyrin IX
M15686	23.2008	120.913	5.21157	2.38172	0.00043959	0.0165458	Up	13.2016	59.7384	38.7414	11.2011	17.8657	9.20321	11.2021	24.453	43.9589	222.652	84.9606	66.4803	70.131	128.192	310.486	40.4411
M15729	29.636	314.364	10.6075	3.40701	0.000473528	0.0176901	Up	2.23566	46.9284	85.0141	59.0622	8.88187	2.22668	12.083	20.656	112.656	516.035	80.5563	354.198	195.46	488.641	709.417	57.9506
M384	12685.9	30887.9	2.43483	1.28382	0.000506381	0.0187773	Up	10522.1	18310.1	11608	13266	10985.6	17333.7	15090.4	4371.23	48628.4	25624.7	46491.9	32816.1	27541.1	24742.9	19779.4	21479	LPC(18:1)
M8168	2058.22	792.061	0.384829	-1.37771	0.000535164	0.0196988	Down	2699.89	902.739	1825.15	1632.21	2252.8	2987.03	1885.57	2280.35	1227.4	651.244	990.475	625.137	372.868	465.639	1537.04	466.688
M15652	11.6085	125.482	10.8096	3.43423	0.000555193	0.02023	Up	2.23566	25.9905	39.6238	15.9451	2.22674	2.22668	2.42558	2.19356	48.1726	121.77	29.7719	38.0616	61.5258	460.209	219.548	24.7978
M14749	3843.41	1715.02	0.446224	-1.16416	0.000558813	0.02023	Down	4321.23	5397.74	2139.9	3480.4	3595.36	4010.56	4252.76	3549.29	1139.72	1648.08	893.665	2056.43	2814.57	2839.8	1256.55	1071.33
M8803	16755.2	6225.18	0.371537	-1.42842	0.000563389	0.02023	Down	15882.1	18833.5	11806	13021	17139.4	33334.4	15042.5	8982.84	8034.49	6212.38	9342.07	5272.08	2328.44	10101.1	3266.34	5244.63
M15442	7750.44	1653.65	0.213362	-2.22862	0.000566413	0.02023	Down	7666.9	7561.3	6222.61	8018.49	9176.62	4954.27	8976.8	9426.53	3092.08	1668.21	731.024	790.571	237.646	3462.96	961.975	2284.74
M3120	39.8192	365.686	9.18366	3.19907	0.000569801	0.02023	Up	81.9153	2.19332	29.1864	69.6096	90.5693	19.675	2.42558	22.9788	280.9	319.065	944.85	332.725	226.569	297.707	278.56	245.11
M15725	47.7914	691.905	14.4776	3.85575	0.000586548	0.0206779	Up	8.75808	69.3763	144.975	98.9201	8.17753	15.1269	22.6989	14.2979	229.288	992.662	112.209	587.8	389.537	1974.77	1202.7	46.2812
M506	103828	41173.3	0.396552	-1.33442	0.000623513	0.0218273	Down	159083	87115.6	71324.8	65346.4	113833	151330	112357	70234.6	45990.2	36460.7	74313.7	41868.8	14956.6	58592.7	26535.9	30667.6	Thr-Gln
M9459	528.433	230.641	0.436462	-1.19607	0.000655799	0.0227849	Down	331.835	445.665	578.247	897.243	364.571	563.321	761.67	284.913	170.072	305.803	312.055	285.184	170.65	272.106	165.373	163.885
M9927	20479.9	46347.1	2.26306	1.17827	0.000659969	0.0227849	Up	20941	13142.4	23493.9	13302.3	39329.7	19129.1	24778	9722.48	55296.3	51284	78199.7	38164.1	30004.8	43174.6	31648.4	43004.6
M11824	10691.1	21903	2.04871	1.03472	0.000667025	0.0228707	Up	11046.1	11430.5	11834.3	6793.55	16591.1	10112.7	10868	6852.53	23652.3	21517.6	33338.6	21228.2	13440.2	21309.2	11965.6	28772
M11001	2659.23	920.049	0.345983	-1.53123	0.000718712	0.0243099	Down	1651.61	3542.77	2136.75	2952.01	2096.85	3637.83	1319.55	3936.47	576.608	991.746	650.727	287.575	834.414	1907.56	1543.24	568.515
M399	2886.31	1184.76	0.410475	-1.28463	0.00074423	0.024713	Down	3915.31	3126.05	2706.5	2571.61	2479.22	2839.91	3411.75	2040.15	840.177	1483.45	982.38	894.505	484.085	2494.06	1632.13	667.285	Lycopsamine
M802	26538	10886.2	0.410211	-1.28556	0.000756793	0.0249244	Down	35043.6	30353.6	28371.4	23062.1	11601.5	28343.9	37804.8	17722.8	15381.3	6334.36	8901.25	5338.23	7659.1	22834.8	10136.5	10503.8	DL-Ethionine
M15653	12.3088	91.9512	7.47038	2.90118	0.000778291	0.0251363	Up	2.23566	44.4239	27.5721	15.166	2.22674	2.22668	2.42558	2.19356	50.8755	64.0579	60.7184	24.9131	52.1574	305.331	154.764	22.7921
M486	89976.9	199951	2.22225	1.15202	0.000794308	0.0254891	Up	90947.6	56895.8	104590	56787.1	171873	87916.7	105726	45078.5	227458	226009	348081	166489	128432	184749	129930	188463	Glycerophospho-N-palmitoylethanolamine
M15525	4615.93	17927.3	3.88379	1.95747	0.000861021	0.0271086	Up	3153.12	4578.22	5683.26	2421.69	9766.47	4153.27	4999.48	2171.93	12014.2	16365.6	52163.4	13997.3	14175.8	21251.5	6088.47	7362.29
M3931	320.926	44.5808	0.138913	-2.84775	0.000887416	0.0275492	Down	282.425	383.529	269.401	120.753	464.197	344.178	311.936	390.991	2.19363	17.5155	140.217	27.9612	12.91	129.085	2.3158	24.4486
M11696	1325.14	5206.71	3.92916	1.97422	0.000891523	0.0275492	Up	2180.17	2885.92	2259.71	673.264	378.194	531.285	1272.5	420.114	5034.25	4741.33	11594.6	2629.46	2033.81	4151.88	7053.99	4414.4
M8417	1815.57	621.334	0.342226	-1.54698	0.000982026	0.0296146	Down	872.04	3813.58	1551.46	2841.74	939.008	1424.42	2078.7	1003.57	727.617	570.571	681.498	481.762	478.68	994.191	475.55	560.801
M9321	1076.89	519.423	0.482335	-1.05189	0.000990781	0.0296997	Down	1049.58	1036.21	1096.45	795.115	985.229	1134.85	1412.09	1105.62	268.127	329.796	728.028	378.895	386.102	1065.28	518.465	480.691
M15499	3433.45	7168.04	2.08771	1.06192	0.00105647	0.0308004	Up	2898.81	2199.45	3487.24	2512.77	6427.69	3572.06	4440.66	1928.9	7087.86	6835.75	11227.6	7148.26	3809.88	9918.6	5652.03	5664.33
M1125	2507.59	137.194	0.0547118	-4.192	0.00105987	0.0308004	Down	761.276	5119.63	2185.15	5217.18	2087.6	1371.5	2347.11	971.241	415.023	2.02582	2.16252	63.7972	206.293	264.264	2.3158	141.674	Migrastatin
M1066	303.817	36.1936	0.11913	-3.0694	0.00106076	0.0308004	Down	559.438	338.908	211.967	447.682	136.202	415.003	162.637	158.697	2.19363	2.02582	2.16252	89.7782	20.6039	118.441	52.2098	2.13376	Deltarasin
M7908	1306.9	3130.09	2.39505	1.26005	0.0010649	0.0308004	Up	436.832	2085.71	1875.67	909.594	1088.73	1427.66	1014.35	1616.68	3075.38	2282.92	2399.27	1876.1	5467.7	4024.98	2461.79	3452.58
M10159	16551.9	50274.5	3.03738	1.60283	0.0010716	0.0308004	Up	22275.5	7749.36	15165.2	8894.77	26897.7	23799.9	20420	7213.19	62190.2	63085	92296.8	52557.6	31860.8	41548.7	15026.2	43630.6
M15728	23.8369	327.97	13.7589	3.7823	0.00107672	0.0308004	Up	2.23566	53.161	71.1493	50.0019	2.22674	7.30151	2.42558	2.19356	110.056	470.548	46.4647	283.762	181.084	894.691	619.146	18.011
M8280	3485.84	198.725	0.0570092	-4.13266	0.00108456	0.0308483	Down	1018.31	6367.51	2599.21	7728.4	2675.99	2160.53	3684.24	1652.52	387.542	2.02582	2.16252	172.253	64.1814	577.458	59.4035	324.773
M423	1553.38	112.027	0.0721187	-3.79348	0.00112812	0.0317268	Down	5151.39	646.431	1096.52	850.529	359.089	3394.48	295.012	633.565	2.19363	2.02582	2.16252	498.948	2.18486	262.112	124.459	2.13376	Purvalanol A
M15524	13417.4	41321.3	3.07968	1.62278	0.00114998	0.0319822	Up	9859.54	15818.3	11812.3	7301.99	23391.8	15453.9	16131	7570.43	28519.5	40022.1	106367	37811.1	38387.2	44006.8	19014.8	16441.7
M10062	2389.93	5783.12	2.41978	1.27488	0.00115754	0.0320145	Up	1619.09	3462.54	1251.3	1300.43	2107.11	1425.94	6573.63	1379.42	6088.92	5344.43	3896.58	6330.68	5400.49	5949.81	5736.37	7517.64
M9619	410.626	167.982	0.409088	-1.28952	0.00120438	0.0329545	Down	707.924	348.79	374.727	607.481	197.933	279.89	526.288	241.972	174.205	74.9497	204.197	157.094	172.712	276.976	106.059	177.663
M9613	264.273	37.9023	0.143421	-2.80167	0.00121127	0.0329545	Down	310.121	150.078	253.065	127.979	277.923	625.012	214.813	155.193	24.3169	35.6752	2.16252	2.14883	50.9818	183.483	2.3158	2.13376
M6653	2557.3	962.082	0.37621	-1.41039	0.00126988	0.0338138	Down	2052.02	2807.07	2618.54	2935.89	1176.43	4092.72	3808.35	967.356	751.299	1002.51	784.626	1267.14	788.682	1458.68	1051.28	592.436
M6827	2798.76	1091.59	0.390025	-1.35836	0.00134978	0.0357146	Down	1514.29	2852.09	4517.33	4941.33	2313.94	3140.61	1263.82	1846.64	970.174	960.549	603.074	795.893	1011.38	2181.75	1546.22	663.647
M15623	25.5719	1074.29	42.0105	5.39268	0.00135553	0.0357146	Up	2.23566	21.0734	129.031	2.30338	2.22674	10.4017	2.42558	34.8777	495.299	788.313	681.401	273.612	1004.98	2170.76	3177.81	2.13376
M7429	2198.02	929.252	0.422767	-1.24207	0.00137667	0.0360817	Down	2505.2	2768	742.37	1671.28	3380.2	2407.31	2324.3	1785.54	798.549	1023.9	926.744	1236.75	531.579	1424.46	943.409	548.625
M383	392.965	2893.68	7.36372	2.88043	0.00140976	0.0367567	Up	189.899	421.155	1009.04	451.35	174.362	358.73	201.335	337.855	1493.49	4210.76	1466.6	1694.54	1622.39	6795.66	5609.78	256.245	7,2'-Dihydroxyflavone
M5742	8530.65	2445.17	0.286633	-1.80272	0.0014386	0.0373142	Down	10693.6	7964.4	9077.68	7907.65	7020.35	9677.47	9244.28	6659.75	3841.79	2077.3	4573.23	2178.73	323.138	3095.22	1378.49	2093.43
M15814	124.872	831.795	6.66117	2.73577	0.00147579	0.0378879	Up	106.243	83.6729	159.654	311.209	161.487	20.5212	8.85676	147.334	413.567	806.561	251.256	378.98	766.623	1899.24	1861.35	276.79
M7036	61.5297	841.438	13.6753	3.7735	0.00147586	0.0378879	Up	256.304	2.19332	68.7854	99.2357	2.22674	2.22668	2.42558	58.8401	544.529	995.069	458.145	46.9034	1685.32	1603.73	1306.58	91.2312
M10188	8052.76	21089.6	2.61893	1.38897	0.00149184	0.0381029	Up	7318.51	4657.43	8309.87	5998.1	12724.9	8692.13	12115.4	4605.75	18972.7	23756.4	42341.9	29221.5	15981.5	18110.5	7870.5	12461.6
M9703	5000.71	2114.56	0.422852	-1.24178	0.0015681	0.0395292	Down	5204.25	5496.64	5285.59	5278.86	3998	5096.25	6200.94	3445.15	2710.05	918.536	3225.87	2654.87	738.605	3345.3	1662.74	1660.49
M15788	30.3679	230.559	7.5922	2.92452	0.00157138	0.0395292	Up	9.58226	89.8343	20.0806	53.5802	2.22674	39.0889	11.1649	17.3852	137.93	522.552	47.2286	176.399	117.131	342.589	470.384	30.259
M1132	78834.2	164582	2.0877	1.06191	0.00159394	0.0396978	Up	88133.7	60908.2	64755.5	72920.5	157172	67727.9	73513.4	45543.1	142868	194324	295118	186167	157129	146159	77167.6	117725	LysoPE(0:0/18:0)
M8829	5769.82	1944.22	0.336963	-1.56934	0.00161439	0.0398561	Down	8949.65	1323.64	6359.1	7234.42	6521.84	5429.18	6627.51	3713.18	2098.01	1692.21	1651.09	2782.55	802.871	1400.76	3188.53	1937.7
M10189	4564.75	12522.5	2.74331	1.45592	0.00162047	0.0398561	Up	5030.3	3010.95	3198.44	3372.6	7127.43	4425.61	7819.85	2532.82	12119.3	13409.6	27495.6	15608.7	9805.11	10750.4	4592.45	6398.95
M9612	2585.67	1134.96	0.438944	-1.18789	0.00163278	0.0398561	Down	3169.34	2177.21	1935.96	1840.41	2400.88	4981.52	2521.01	1659	907.577	846.385	858.851	544.59	1288.57	2835.54	1225.52	572.658
M7311	3583.43	1619.19	0.451854	-1.14607	0.0016401	0.0398561	Down	5534.24	3764.44	2887.58	3685.9	2406.04	3700.86	4837.14	1851.27	664.829	1631.98	1586.54	888.897	1884.15	3266.59	1642.49	1388.06
M9774	1036.41	4946.27	4.77251	2.25475	0.00166454	0.0402545	Up	151.001	2224.03	962.016	266.926	1120.48	2821.45	228.323	517.042	7642.99	6879.88	3077.45	3548.04	10666.9	1214.28	2552.1	3988.48
M4037	5461.77	1663.54	0.304579	-1.71511	0.0017357	0.0407298	Down	5779.23	4163.73	4461.3	3838.16	6069.41	8085.89	7498.94	3797.48	2085.01	2137.14	3260.54	1466.12	275.824	2105.82	527.9	1449.98
M7824	18092.1	1824.17	0.100827	-3.31005	0.00173681	0.0407298	Down	49358.5	14204.6	2142.08	2236.81	5381.1	20506.2	31569	19339	2933.63	1573.54	1324.47	2748.73	1472.66	3304.51	659.503	576.326
M8624	2.27208	467.202	205.627	7.68389	0.00173904	0.0407298	Up	2.23566	2.19332	2.37175	2.30338	2.22674	2.22668	2.42558	2.19356	59.2991	1105.48	44.306	49.5316	2000.91	92.6212	383.345	2.13376
M11046	7451.21	3439.26	0.461571	-1.11538	0.00175201	0.0407298	Down	9182.27	9686.36	5049.21	9099.64	5153.5	4926.74	12425.9	4085.98	3440.36	4537.87	2689.26	2524.99	3438.67	4050.87	5178.89	1653.16
M15534	186.919	1383.64	7.40238	2.88799	0.00182515	0.0416408	Up	2.23566	22.3743	128.293	2.30338	1119.3	174.873	43.78	2.19356	828.103	687.96	1553.67	977.489	599.039	2365.76	2350.42	1706.7
M9581	6955.37	3431.9	0.493417	-1.01912	0.00188845	0.0426448	Down	7189	7162.03	7841.88	7700.55	6170.69	5398.06	8161.71	6019	3034.56	2092.88	4813.98	4964.98	1316.67	5248.89	2873.58	3109.66
M6929	636.644	236.468	0.371429	-1.42884	0.0019082	0.0426448	Down	584.128	312.351	498.115	1012.21	892.878	570.333	751.691	471.443	196.277	202.855	436.525	273.242	107.502	59.6848	442.763	172.893
M15865	496.633	2236.6	4.50353	2.17106	0.00201683	0.0444769	Up	754.436	420.637	376.015	225.712	756.705	464.966	368.465	606.13	1249.37	1924.78	2797.15	6043.07	2928.43	415.393	1559.79	974.84
M15497	7405.84	15183.4	2.0502	1.03576	0.00206449	0.0450042	Up	5237.93	6390.37	7559.2	6332.48	15562.9	6584.81	8157.39	3421.66	13961.9	12170.6	28682.2	16027.2	9700.9	18550.6	11253.5	11120.8
M10	693026	235568	0.339913	-1.55676	0.00207032	0.0450042	Down	804700	423360	773551	690125	578910	847911	853363	572291	128708	180093	42398	492599	128543	163895	425891	322420	Hypoxanthine
M9830	920.665	2243.8	2.43715	1.2852	0.0020767	0.0450042	Up	955.418	1135.52	931.304	497.804	809.975	1518.03	768.765	748.496	2623.35	3607.83	1113.86	2050.02	4295.88	1366.69	1257.55	1635.25
M12940	38933.3	13023.9	0.334519	-1.57984	0.00211199	0.0453761	Down	45971.5	24059.2	43270.6	37370.1	32501.4	47885.4	47718.9	32689.2	7148.57	9761.91	2231.71	27660.1	7160.76	8582.6	24034.6	17611.2
M9598	461.379	133.122	0.288531	-1.7932	0.00213832	0.0457356	Down	495.344	564.463	554.303	410.646	350.255	288.172	636.91	390.939	102.193	49.8261	170.152	217.103	15.0736	249.893	136.569	124.167
M454	86245.5	26217	0.303982	-1.71794	0.00216738	0.0457356	Down	76843.9	158922	98378.2	78247.8	25969.5	162662	42938.5	46002.2	20871.6	30527.5	31294.3	11582.3	9151.77	45058	43995.1	17255.6	Cyclo(glycylprolyl)
M5939	323.922	701.863	2.16676	1.11554	0.00218024	0.0457356	Up	135.344	382.407	223.267	483.376	381.688	528.335	312.353	144.608	652.808	800.951	681.868	319.627	794.665	817.603	740.23	807.151
M15866	227.653	1064.23	4.67478	2.2249	0.0021888	0.0457356	Up	373.056	184.758	159.872	124.731	296.759	198.753	175.285	308.012	589.564	871.987	1341.88	2878.78	1438.48	180.831	731.803	480.491
M15746	338.566	725.249	2.14212	1.09904	0.00219738	0.0457356	Up	385.23	488.621	222.076	325.668	317.737	407.844	278.214	283.142	626.491	727.985	826.259	615.511	1178.68	1081.78	323.05	422.238
M11272	1430.53	131.153	0.0916815	-3.44723	0.0022074	0.0457356	Down	2123.59	1577.14	431.194	422.144	1376.67	1133.98	3038.63	1340.9	139.093	48.4594	2.16252	197.654	268.787	203.689	187.247	2.13376
M10158	30249.8	88190.4	2.91541	1.5437	0.00226237	0.0465482	Up	39005.5	14742	27101.4	16903	49044.2	42818.6	40094.4	12288.9	104883	111781	167151	91099.4	55517.7	77117.8	22795.5	75178.1
M1248	4167.73	290.865	0.0697898	-3.84084	0.00226883	0.0465482	Down	6238.55	635.917	5544.35	7023.79	4247.44	3797.3	4006.68	1847.8	401.698	223.267	642.613	205.422	2.18486	2.61887	705.392	143.724	Cylindrol B
M7551	8484.83	2041.02	0.240549	-2.0556	0.00231494	0.0469174	Down	4591.59	16043.5	6556.51	3069.29	6366.34	20338.4	6150.3	4762.71	2116.47	5168.72	300.333	458.795	2949.78	2271.51	1829.98	1232.58
M6651	2294.61	967.556	0.421665	-1.24583	0.002444	0.0486019	Down	1935.49	2448.51	2246.66	2768.2	1104.64	3453.32	3518.61	881.444	682.068	1058.2	798.152	1499.12	759.916	1212.17	1048.16	682.663
M15461	3437.48	7303.61	2.1247	1.08726	0.0024678	0.0486899	Up	1704	1885.26	3882.16	2487.63	7094.98	3564.43	4982.61	1898.74	7324.13	7308.18	11179.5	7348.39	3811.18	9670.88	5934.46	5852.19
M7979	31704.6	12955.2	0.408623	-1.29116	0.00250238	0.0489647	Down	38687.3	11179.8	33168.8	46454.3	36850.6	31747.5	37183.7	18364.9	15380.5	16456.2	20234.5	11282	4100.47	9161.39	17784.8	9241.86
M6938	367.27	46.3082	0.126088	-2.9875	0.00250399	0.0489647	Down	926.098	419.652	93.5024	498.552	34.9775	520.93	47.139	397.312	42.5444	26.0959	2.16252	245.293	22.7253	2.61887	2.3158	26.7105
M15504	1967.68	4794.45	2.4366	1.28487	0.00253099	0.0493002	Up	1652.8	1254.15	1985.99	1703.63	4853.39	1615.06	2174.34	502.08	3279.51	4056.92	9823.65	3837.8	3215.62	5277.51	4154.79	4709.78
M6884	7056.98	3487.4	0.494177	-1.0169	0.00256346	0.049739	Down	9538.05	8681.75	6076.7	7132.56	3257.88	7348.99	8524.32	5895.62	4447.64	4083.8	2590.26	1801.72	2319.11	7724.29	2380.32	2552.04
NEG
ID	meanControl	meanTreat	foldChange	log2FoldChange	pvalue	FDR	Regulation	P4_1_Fast	P4_2_Fast	P4_3_Fast	P4_4_Fast	P4_5_Fast	P4_6_Fast	P4_7_Fast	P4_8_Fast	P4_1_Zn	P4_2_Zn	P4_3_Zn	P4_4_Zn	P4_5_Zn	P4_6_Zn	P4_7_Zn	P4_8_Zn	Name
M15809	221.448	77644.6	350.622	8.45377	1.7507e-08	7.14809e-05	Up	46.4887	49.3168	49.6143	48.6512	48.1686	1428.59	48.5729	52.1837	26310.5	141743	56664.1	12222	40363.9	173148	156086	14619.3
M14113	70819.5	174115	2.45857	1.29782	1.23513e-06	0.00142041	Up	85148.4	50376.2	90792.8	57004.5	85561.8	56769.5	66062.5	74840	158989	132820	218364	145454	137637	175033	174950	249672
M15776	15760.4	560764	35.5806	5.15302	1.7632e-06	0.00142041	Up	7739.1	19683.2	39284.7	9819.06	12489.6	17595.1	5213.33	14259	209238	824128	372149	356538	277863	1.28544e+06	1.0846e+06	76153.8
M1287	279541	128774	0.460663	-1.11822	1.79966e-06	0.00142041	Down	277851	209132	302192	343863	269358	277534	291705	264694	134410	137561	160820	131929	83934.2	103530	157886	120124	N-Propyl-9H-purin-6-amine
M9647	15344.1	295.042	0.0192284	-5.70062	1.94e-06	0.00142041	Down	29475.9	22255.7	5368.05	13114.7	7889.41	10248.3	19791.5	14608.9	49.2639	47.48	48.8685	2014.79	49.062	50.6442	50.4983	49.7282
M8167	2429.48	49.4767	0.0203651	-5.61776	2.10976e-06	0.00142041	Down	2319.97	359.536	2163.85	3515.07	3563.84	3075.34	1808.36	2629.89	49.2639	47.48	48.8685	50.2687	49.062	50.6442	50.4983	49.7282
M15777	723.23	72216.8	99.8532	6.64174	2.43519e-06	0.00142041	Up	317.301	49.3168	4940.27	281.671	48.1686	48.3588	48.5729	52.1837	40490.3	216395	39186.7	15441.7	48100.4	97928	110615	9577.63
M704	6.30345e+06	1.56775e+07	2.48712	1.31448	3.91245e-06	0.00199682	Up	6.37725e+06	6.61216e+06	7.36792e+06	4.00379e+06	9.08054e+06	6.29771e+06	6.49203e+06	4.19624e+06	1.5819e+07	1.4805e+07	2.0805e+07	1.41017e+07	1.03562e+07	1.52499e+07	1.47799e+07	1.95029e+07	2-Arachidonoyl-1-palmitoyl-sn-glycero-3-phosphoethanolamine
M14162	2.83287e+06	7.02946e+06	2.48139	1.31115	4.86106e-06	0.0022053	Up	2.90677e+06	3e+06	3.30738e+06	1.71232e+06	4.10821e+06	2.80673e+06	2.85535e+06	1.96622e+06	7.1229e+06	6.51678e+06	9.32499e+06	6.3022e+06	4.59309e+06	6.90337e+06	6.73804e+06	8.73428e+06
M14159	279063	721414	2.58513	1.37024	6.29271e-06	0.00256931	Up	285721	296715	334018	168665	405793	283082	282614	175899	721183	672892	974525	646515	465046	703223	682426	905506
M11175	34323.7	10059.6	0.29308	-1.77063	6.93175e-06	0.00257294	Down	48596.9	25436.7	31030.9	37152	18888.9	25128.2	41961.5	46394.4	5828.69	6655.21	11353.9	14151.9	7376.51	12245.1	7444.37	15421.1
M110	212844	77836.2	0.365696	-1.45128	9.7474e-06	0.00306143	Down	324254	196615	184910	175682	164056	218938	252547	185751	99058.7	110705	103607	80949.1	48219.2	68707	64955.2	46488	Acetylglycine
M8161	72460.9	32372	0.446751	-1.16246	1.45637e-05	0.00401639	Down	98194.4	72215.8	65922.4	58066.7	60916.8	73151.3	86364.3	64855.5	37196	41629.5	45055.8	32820.9	19532.1	30391.2	28253.7	24096.6
M6505	2388.36	212.044	0.0887824	-3.49358	1.53937e-05	0.00401639	Down	2352.61	2746.5	1444.89	3129.02	2839.93	2040.36	2912.02	1641.57	174.217	178.56	48.8685	50.2687	395.272	172.067	419.711	257.392
M14149	107038	320392	2.99325	1.58171	1.59159e-05	0.00401639	Up	110553	106390	147507	60889.6	170578	102118	103003	55267.1	327427	289633	429538	277921	208827	311580	311687	406523
M10904	36240.4	896.129	0.0247273	-5.33775	1.67227e-05	0.00401639	Down	53239	49140.9	23828.7	16136.9	28424.9	46574.6	41315.5	31263	49.2639	47.48	48.8685	50.2687	49.062	50.6442	6823.72	49.7282
M8134	84377.9	22353.1	0.264916	-1.91639	1.95278e-05	0.0043339	Down	87644.4	89620.8	74970.4	85031.8	87734	75294	99383.7	75344	33121.2	20653	13693.8	14275	12783.7	30272.1	36394.6	17631.3
M13411	102931	8096.01	0.0786548	-3.66832	2.08914e-05	0.0043339	Down	48325.8	88910.4	180757	258971	44184.8	114449	31346	56503.5	3231.73	6451.49	3005.45	3867.72	13862	26533.4	6456.29	1360
M11402	63348.1	24833.4	0.392015	-1.35102	2.1229e-05	0.0043339	Down	50258.6	53060.1	55291.3	50598.2	55492.7	102623	49198.9	90261.6	27856.8	22253.4	28041.3	20484.7	42920	15931.5	23709.9	17469.8
M11894	5194.16	14511.6	2.79382	1.48224	2.46768e-05	0.00457978	Up	6343.01	8031.51	6607.01	5158.87	3572.44	3605.61	3834.69	4400.12	12344.4	16037.4	15685.7	14069.5	10641	7505.31	14939.6	24869.6
M10213	8556.6	19636.6	2.29491	1.19844	2.7977e-05	0.00496653	Up	11095.8	7166.33	8780.06	12562.1	9462.83	6552.88	7686.01	5146.76	14256.7	27352.6	18676	17248.1	21986.6	14003.1	26443.3	17126.4
M15134	290044	857629	2.95689	1.56408	2.99832e-05	0.00510089	Up	268842	288059	461731	217295	491090	196648	252650	144037	805161	730744	1.25533e+06	862672	609129	676157	803648	1.11819e+06
M8214	157916	69660.4	0.441123	-1.18075	3.38145e-05	0.00552259	Down	132961	172135	153929	141971	184187	149687	169441	159018	102547	92613.9	61664.9	74620.7	50262.7	74849	43868.6	56855.8
M15596	48436.8	305755	6.31244	2.6582	4.28101e-05	0.00672283	Up	25596.1	43251.5	42760.6	27311.3	125914	56591.9	31220.1	34849.6	181436	320745	881950	304205	348589	151221	125237	132653
M8080	3039.4	7539.06	2.48044	1.3106	4.46121e-05	0.00674634	Up	2253.09	5227.96	1961.7	3184.31	2204.55	3347.77	2767.99	3367.84	7144.32	6654.82	9081.85	4489.65	8631.19	10061.9	4705.93	9542.87
M221	772554	384894	0.49821	-1.00518	4.8148e-05	0.00702101	Down	809627	551935	728162	920223	828553	912522	798918	630490	418161	417177	536938	408356	264857	416919	386199	230543	2,4-Dihydroxybutanoic acid
M15586	48235.7	389715	8.07937	3.01424	5.15893e-05	0.00726342	Up	28783.7	43284.7	66192.1	33370.2	130105	47377	30133.3	6639.71	259967	379670	727663	405043	349487	260297	303550	432040
M6784	6769.33	2787.61	0.4118	-1.27998	5.71071e-05	0.00751104	Down	9648.58	4150.79	6812.56	9595.93	5422.59	6781.66	4182.32	7560.24	1645.07	2458.23	3230.23	2384.78	3550.18	3748.64	2277.51	3006.25
M360	595542	116334	0.195342	-2.35593	5.86285e-05	0.00751104	Down	304013	502319	1.03396e+06	1.32683e+06	340010	635778	239927	381494	100312	88227.9	76340.2	102560	153577	224533	134011	51114.2	2-Furoylglycine
M14007	1.47781e+06	233073	0.157714	-2.66461	6.32456e-05	0.00751104	Down	597081	928104	3.32157e+06	3.11922e+06	708031	1.34996e+06	1.19549e+06	603064	239363	201745	212995	210335	141274	510583	250219	98067.9
M9646	214827	45176.7	0.210294	-2.24952	6.37403e-05	0.00751104	Down	286454	223929	229393	203780	142245	248119	251095	133596	34991.5	29382.5	68302.8	85388.4	11334.4	61411.3	26019.5	44583.2
M15423	22634.2	73146.6	3.23168	1.69229	6.81806e-05	0.00751104	Up	16790.4	20863	19772	31521.7	14714.2	45517.1	10921.1	20974.4	43917.9	51867.5	160035	77340.6	69142.6	65018	48709.4	69142.2
M10080	1.0945e+06	2.29174e+06	2.09387	1.06617	6.88718e-05	0.00751104	Up	1.16192e+06	1.07382e+06	1.06457e+06	839093	1.45086e+06	1.29237e+06	1.13044e+06	742922	2.80525e+06	2.97203e+06	2.96782e+06	2.53983e+06	2.00521e+06	1.60655e+06	1.41453e+06	2.02271e+06
M8194	2138.7	206.465	0.0965379	-3.37276	6.99044e-05	0.00751104	Down	683.127	1137.22	777.908	2190.44	1586.19	5380.08	3035.3	2319.31	49.2639	47.48	48.8685	50.2687	49.062	1033.06	50.4983	323.226
M10081	355383	734254	2.06609	1.0469	7.99079e-05	0.00760905	Up	388216	344593	344135	269600	475227	413627	361192	246475	899499	930137	953261	839055	629076	519156	452315	651531
M8122	248012	90301.6	0.364102	-1.45758	8.04676e-05	0.00760905	Down	247844	237963	228196	264410	281540	219347	329583	175211	93157.3	69088.5	75745.7	66463.5	48881.4	212335	88706.6	68035.1
M6714	1440.11	49.4767	0.0343561	-4.86329	8.18181e-05	0.00760905	Down	2365.5	1215.75	702.787	1621.29	184.027	4465.54	451.267	514.737	49.2639	47.48	48.8685	50.2687	49.062	50.6442	50.4983	49.7282
M11576	33996.4	123634	3.63667	1.86262	8.24576e-05	0.00760905	Up	30770.5	9919.45	33089.6	41279.7	57452.6	48687.1	30468.6	20304	124230	114654	158890	130093	70247.5	104369	120425	166161
M8142	17227.9	6316.46	0.366642	-1.44756	8.28982e-05	0.00760905	Down	19810.1	12862.7	16925.7	17899	17246.7	19574.3	20808.5	12696	7215.08	6997.08	9102.84	7194.02	2258.88	5395.29	6449.21	5919.26
M8499	463.048	9968.91	21.5289	4.4282	8.74907e-05	0.00760905	Up	777.727	228.267	1086.85	368.64	48.1686	48.3588	48.5729	1097.8	7655.02	12369.8	2834.62	4918.37	4916.07	27508.1	17545.5	2003.9
M8140	16157	6064.21	0.37533	-1.41377	8.87468e-05	0.00760905	Down	14778	6694.95	20216.6	20440.9	17227.2	15456.1	17895.1	16547.1	4242.44	6169.27	8692.11	6406.3	3803.55	3485.97	9850.28	5863.74
M3363	1888.03	148.014	0.0783959	-3.67308	9.05568e-05	0.00760905	Down	3268.76	2976.83	542.847	1818.72	224.361	3563.01	721.929	1987.78	49.2639	47.48	48.8685	496.653	49.062	263.769	179.285	49.7282
M7542	125045	26183.7	0.209394	-2.25571	9.10604e-05	0.00760905	Down	246404	63760.7	138083	155920	111898	97846.4	114585	71862.9	28814.2	22664.7	54926.2	12059.3	6287.64	43208.3	21159	20350.3
M15567	1583.6	18660.8	11.7838	3.55873	9.13161e-05	0.00760905	Up	46.4887	49.3168	49.6143	48.6512	12325.6	48.3588	48.5729	52.1837	8360.37	8017.69	39331.1	10171	23058.7	20356.9	20070.6	19920.1
M8977	22980.1	4237.66	0.184405	-2.43905	0.000110899	0.009056	Down	29955.7	22994.4	27846	21115.5	14998.8	18983.1	30572.8	17374.8	2874.62	2818.01	5749.67	9175.11	954.599	7252.32	1661.38	3415.54
M623	1.83746e+06	711576	0.387261	-1.36862	0.00011986	0.00942915	Down	2.63408e+06	1.37322e+06	1.78495e+06	2.09254e+06	808029	1.6618e+06	2.37885e+06	1.96617e+06	511763	666523	934151	849147	375038	884976	527662	943344	Succinic_acid_semialdehyde
M7268	241623	66619.1	0.275715	-1.85875	0.000120087	0.00942915	Down	366993	260992	231995	240073	162746	212676	287112	170399	99949.7	57462.9	75105.3	70039.3	17641.9	113845	44449.7	54458.7
M8237	6675.33	1616.03	0.242091	-2.04638	0.000140087	0.010792	Down	8235.57	6077.63	11478.3	4818.57	5182.63	7319.61	5507.97	4782.37	1187.97	3826.17	1484.77	834.515	1049.22	2299.81	423.952	1821.86
M677	363926	124799	0.342925	-1.54404	0.000143374	0.0108407	Down	519170	409158	323282	245227	222746	298888	500023	392916	107510	176669	92152.2	87901.2	58784.3	291034	79169.7	105175	2,3-Dihydroxy-4-methoxybenzoic acid
M15581	568525	1.77804e+06	3.12747	1.645	0.000155375	0.0110345	Up	303969	402818	697485	411052	1.46724e+06	621276	303733	340624	1.4169e+06	1.77587e+06	3.55187e+06	1.80212e+06	1.62908e+06	1.25211e+06	1.18451e+06	1.61188e+06
M1140	72430	10501.4	0.144987	-2.786	0.000156467	0.0110345	Down	24249.3	47223.6	72603.7	183018	25154.8	145999	51981.1	29210.6	12749.9	6218.99	8517.33	5449.6	3438.21	39254.7	4233.51	4149.18	Ginnalin B
M15416	4.96786e+06	1.08646e+06	0.218697	-2.19299	0.000157787	0.0110345	Down	8.18588e+06	6.36079e+06	2.1872e+06	3.31102e+06	3.76626e+06	3.70581e+06	8.22306e+06	4.00287e+06	2.23197e+06	945463	758494	490925	337553	2.78681e+06	594419	546016
M4118	35957.1	12719.2	0.353733	-1.49927	0.00015945	0.0110345	Down	33266	39593.2	15062.8	38992.5	50104.4	35205.6	42005	33427.2	7844.23	11451.2	9928.08	7152.29	8798.55	25347.6	9067.39	22164.3
M9168	106300	225688	2.12312	1.08618	0.000179854	0.0122391	Up	109645	152313	75557	90139.6	131799	101017	82862.8	107068	216172	246088	175562	180586	382035	162693	292139	150224
M15133	817657	2.06137e+06	2.52107	1.33404	0.000202316	0.0126761	Up	630190	689977	880059	754925	1.953e+06	571866	618802	442443	3.06376e+06	1.62823e+06	2.8433e+06	1.82871e+06	1.29945e+06	1.57089e+06	1.77798e+06	2.47868e+06
M12278	96060.3	34742.2	0.361671	-1.46725	0.000204836	0.0126761	Down	88218.8	60707.1	127867	114954	80225.3	75467.7	113175	107868	48388.1	33447.8	47328.6	23327	11221.1	45401.4	34832.2	33991.5
M14020	343098	145386	0.423743	-1.23874	0.000211963	0.0126761	Down	411859	410679	139941	291357	436862	394422	345995	313670	212520	173108	123118	87441.2	112744	197282	125318	131553
M9157	369835	865453	2.3401	1.22657	0.000212356	0.0126761	Up	347919	497806	275576	333418	465480	389870	321006	327609	846260	970453	650031	599633	1.53231e+06	580555	1.1695e+06	574879
M9904	116520	281091	2.41238	1.27046	0.000212457	0.0126761	Up	119760	78742	138152	78486.4	220011	110396	125267	61345.4	315334	314789	479854	232251	189917	224095	190933	301554
M8113	34166.8	92655.7	2.71186	1.43928	0.000214506	0.0126761	Up	28828.7	15142.6	48228.8	16947.6	52558.3	45094.2	24916.3	41617.9	84341.2	78714	155557	75707.5	83505.1	105536	66626.5	91257.8
M306	524708	1.23788e+06	2.35919	1.23829	0.000217322	0.0126761	Up	515581	364048	604636	347818	1.01864e+06	498497	552558	295890	1.37607e+06	1.41257e+06	2.13923e+06	1.08999e+06	860593	949318	840393	1.23492e+06	LPC(13:0)
M8164	12740	4574.71	0.359084	-1.47761	0.000231824	0.0132804	Down	16829.6	5024.99	11451.8	14385.7	15123.8	13587.6	17471.9	8044.3	4998.9	5421.09	4091.93	3767.85	4532.83	4797.96	3770.46	5216.68
M15582	137993	531531	3.85186	1.94555	0.000236834	0.0132804	Up	28868.1	133476	198760	120255	159759	226986	108224	127619	426157	507085	977890	724014	606336	251783	476901	282078
M14517	259.401	11779.1	45.4089	5.5049	0.000243945	0.0132804	Up	46.4887	49.3168	49.6143	48.6512	48.1686	48.3588	48.5729	1736.03	16958.1	6821.79	11542.9	10356.1	4270.5	17828.1	26405.5	49.7282
M15580	1.24108e+06	4.01039e+06	3.23137	1.69214	0.000247285	0.0132851	Up	546249	829575	1.63118e+06	937828	3.25968e+06	1.40847e+06	652689	662988	3.02053e+06	3.93384e+06	8.09992e+06	4.11192e+06	3.7123e+06	2.66602e+06	2.6846e+06	3.854e+06
M9943	607.25	6998.38	11.5247	3.52666	0.000276039	0.0144496	Up	46.4887	49.3168	1157.13	48.6512	3407.3	48.3588	48.5729	52.1837	8849.64	9445.42	21714.7	4287.81	1722.97	2546.99	2264.29	5155.22
M10240	21216.9	9584.02	0.451716	-1.14651	0.000290551	0.0148885	Down	25023	31671.6	15919.4	22383.8	13642.1	18889.8	27149.3	15056.2	10906.1	11084.3	8837.02	8396.41	10797.5	11681.2	10999.2	3970.52
M15579	201285	572952	2.84647	1.50917	0.000291717	0.0148885	Up	90756.3	140706	312619	168517	369629	291045	134766	102246	458746	532746	1.08126e+06	502687	596609	446319	551994	413256
M11220	2512.46	8277.6	3.29463	1.72011	0.000302422	0.0152064	Up	3297.5	2971.84	3561.72	1905.2	3712.85	1714.04	2263.06	673.436	3050.78	12608.2	6982.17	10063	8320.48	7265.72	6570.12	11360.3
M6171	4985.21	2278.11	0.456973	-1.12982	0.000308855	0.0152064	Down	5391.43	4567.67	3180.64	2771.76	4495.77	4752.06	7470.68	7251.68	2313.39	2323.56	1965.66	2390.71	2230.33	2465.09	1230.87	3305.25
M10122	12685.6	46259.7	3.64665	1.86657	0.000309118	0.0152064	Up	16394.9	5472.17	12858.8	4294.67	24963.3	15148.2	13449	8903.41	55189.8	55561.7	91970.2	46715.7	34325.4	32724.7	15567.1	38023.2
M348	909993	397994	0.437359	-1.19311	0.000323173	0.0157085	Down	1.01574e+06	921390	1.00053e+06	818592	618401	910885	1.09028e+06	904129	415331	384372	482006	588591	163747	450161	244980	454760	Malonic acid
M11441	211346	444132	2.10145	1.07138	0.000338483	0.0162591	Up	207307	327991	176850	117413	270935	189945	243000	157325	456547	471561	355870	637622	252491	433996	333311	611659
M13417	22258.1	1037.19	0.0465982	-4.42358	0.000347609	0.0165033	Down	9361.93	18540.3	41977.4	60418.3	7954.02	28580.7	4417.58	6814.83	49.2639	970.49	832.768	788.13	2029.98	3526.65	50.4983	49.7282
M402	2.64666e+06	669680	0.253028	-1.98263	0.000363795	0.0170733	Down	3.46253e+06	2.70068e+06	2.77926e+06	2.61907e+06	1.72699e+06	2.92107e+06	3.16515e+06	1.79853e+06	624307	266996	1.19434e+06	1.20182e+06	152907	914391	396690	605997	Euparin
M15085	711016	1.68819e+06	2.37434	1.24752	0.00037695	0.0171374	Up	715788	684210	797535	462652	1.26919e+06	662722	668854	427172	1.27315e+06	1.5533e+06	3.63721e+06	1.72857e+06	1.23996e+06	1.05233e+06	1.27572e+06	1.74527e+06
M767	5296.01	124433	23.4956	4.55432	0.000380266	0.0171374	Up	46.4887	49.3168	36251.4	3433	48.1686	853.761	48.5729	1637.43	25934.6	210709	96475.5	64147.7	62989.3	144180	377808	13220.3	Daidzein 4'-sulfate
M10119	16441.4	44902.8	2.73109	1.44947	0.000380375	0.0171374	Up	16315.8	9791.98	18210.2	9116.03	27663.2	22027.3	18425.6	9981	47425	46900.9	78824.1	40908.8	45777.3	40881.4	15708.5	42796.8
M15457	381912	1.06326e+06	2.78405	1.47718	0.000382977	0.0171374	Up	186213	182343	534012	285998	927657	398507	225052	315511	961997	1.29473e+06	1.5434e+06	1.06353e+06	804297	649929	957398	1.23079e+06
M126	178398	66381	0.372095	-1.42626	0.000389837	0.0171374	Down	337718	145711	96879	214555	170514	236497	109935	115375	53590.3	55588.1	42083.2	68808.6	114949	112268	40016.5	43744.7	Cysteine S-sulfate
M270	1.41793e+06	510655	0.360141	-1.47337	0.000394541	0.0171374	Down	2.03078e+06	969464	1.24348e+06	1.42417e+06	727327	1.93682e+06	1.78244e+06	1.22896e+06	1.22628e+06	408260	376033	382625	284483	840315	290006	277235	2-Hydroxy-2-methylbutyric acid
M271	1.41793e+06	510655	0.360141	-1.47337	0.000394541	0.0171374	Down	2.03078e+06	969464	1.24348e+06	1.42417e+06	727327	1.93682e+06	1.78244e+06	1.22896e+06	1.22628e+06	408260	376033	382625	284483	840315	290006	277235	2-Hydroxy-3-methylbutyric acid
M15584	53679.9	350852	6.536	2.70841	0.000404603	0.0173894	Up	6646.21	45424.1	76011.6	40809.5	143202	79789.8	9561.42	27994.6	247540	307299	871813	349121	327776	184884	237119	281262
M8076	71175	24872.1	0.349449	-1.51685	0.000426011	0.017932	Down	61623.4	47419.6	129716	97262.7	38837.1	77221.6	83407.4	33912.1	13524.7	33854.5	46169.7	17232.9	15215.3	34531.1	20827.2	17621
M8133	8485.17	3167.18	0.37326	-1.42175	0.000431584	0.0179812	Down	7892.63	3967.9	12646.8	14927.5	5635.17	9081.8	8955.93	4773.61	2903.22	2810.19	3123.13	2698.77	2809.12	5687.76	3366.86	1938.35
M15578	82674.5	405509	4.90489	2.29422	0.000444159	0.018135	Up	47265.7	57100.2	97338.9	105209	151847	97593.1	25951.8	79090.6	190688	480419	254807	689050	828662	193183	105384	501880
M10715	21964.3	79654.1	3.62653	1.85859	0.000464379	0.0185888	Up	11637.1	23758.1	15561.1	12981.1	51486.3	23869.7	31326.3	5094.45	97696.4	56992.5	145187	88657	31887.5	69208.5	76074.6	71529.7
M8038	13199.7	2249.3	0.170406	-2.55295	0.000482535	0.0186276	Down	38142.8	8379.92	4945.97	4015.23	4146.02	14963.4	14053.4	16950.8	1630.59	1184.48	2500.77	3582.19	1305	3394.2	3409.83	987.367
M210	160388	74387.4	0.463796	-1.10844	0.000483596	0.0186276	Down	169319	135041	112527	191006	164570	211609	195682	103350	119210	78630.5	106205	65615.7	45693	86601.3	55707.1	37437.2	(2R)-6-Oxo-2-piperidinecarboxylic acid
M355	160388	74387.4	0.463796	-1.10844	0.000483596	0.0186276	Down	169319	135041	112527	191006	164570	211609	195682	103350	119210	78630.5	106205	65615.7	45693	86601.3	55707.1	37437.2	N-Methylglutamic acid
M10071	13420.6	48515.3	3.61499	1.85399	0.000495665	0.018914	Up	14982.4	5469.87	12935.4	4344.35	25069.5	17371.8	16706.8	10484.5	61639.5	45845.4	103329	54547.4	34270.3	33461.9	15552.8	39476.1
M678	10367.4	454643	43.8531	5.45461	0.00054179	0.0201112	Up	2801.51	6170.06	21107.5	23689.3	4761.02	6869.07	6177.31	11363.4	55556.4	252768	26767.9	345999	383231	1.74545e+06	805419	21957.4	Xanthotoxol
M14428	21925.5	8795.46	0.401151	-1.31778	0.000542743	0.0201112	Down	22080.8	29650	18975.8	22718.1	9528.59	20825.4	26338.1	25287.4	5009.53	4585.2	6012.31	5085.56	10235	10089.5	14938.5	14408.1
M14602	5069.81	140733	27.7591	4.79489	0.000572519	0.0204977	Up	2458.65	20345.9	49.6143	48.6512	48.1686	48.3588	48.5729	17510.5	141691	477470	71726.3	109513	76437.5	159771	86309.5	2949.33
M9905	7679.88	34571.4	4.50155	2.17042	0.000574391	0.0204977	Up	5985.74	1982.05	5821.17	1398.17	23454.4	4606.9	13785.3	4405.37	38028.4	43806.5	68413.2	26566.6	18085.3	24504.1	21712.9	35454.1
M1329	29469.4	11979	0.406489	-1.29871	0.00057488	0.0204977	Down	31058.9	36741.5	27145.5	25261.3	20094.4	35764.5	40580.8	19108.3	18280.8	5283.08	16059.8	11686	13169.9	18181	6714.2	6457.18	Xanthosine
M211	8.12921e+07	3.03177e+07	0.372948	-1.42295	0.00057733	0.0204977	Down	1.00847e+08	7.79523e+07	8.73024e+07	7.72166e+07	5.98317e+07	8.75422e+07	9.2618e+07	6.70267e+07	3.20009e+07	2.31852e+07	4.45091e+07	4.30304e+07	8.62755e+06	3.97906e+07	2.06347e+07	3.07634e+07	3-Hydroxybutyric acid
M209	493941	134083	0.271455	-1.88121	0.000617252	0.0208768	Down	759698	362403	182508	151938	477783	581322	799600	636276	100909	155783	199330	175427	83732.5	187451	90846.6	79183.7	N2-Acetylornithine
M345	493941	134083	0.271455	-1.88121	0.000617252	0.0208768	Down	759698	362403	182508	151938	477783	581322	799600	636276	100909	155783	199330	175427	83732.5	187451	90846.6	79183.7	Gly-Val
M351	493941	134083	0.271455	-1.88121	0.000617252	0.0208768	Down	759698	362403	182508	151938	477783	581322	799600	636276	100909	155783	199330	175427	83732.5	187451	90846.6	79183.7	Theanine
M8170	203438	96505.2	0.474372	-1.07591	0.000633855	0.0208768	Down	175793	251089	125230	255450	124574	275275	287085	133008	99051.7	108193	114235	99561.3	70167	124960	85009	70864.4
M9687	3.73141e+06	1.36135e+06	0.364836	-1.45468	0.000670358	0.0215518	Down	4.64279e+06	3.56165e+06	4.06064e+06	3.51425e+06	2.72695e+06	4.03929e+06	4.22811e+06	3.07763e+06	1.43983e+06	1.03487e+06	2.02092e+06	1.95093e+06	360965	1.8e+06	903587	1.37971e+06
M6204	13478.6	1230.24	0.0912738	-3.45366	0.000694432	0.0219796	Down	22111.7	11657.4	1768.7	2652.38	16236.6	14898.7	24488.5	14014.9	630.788	1800.6	3254.25	1823.14	49.062	1710.49	311.264	262.355
M1167	1.11277e+08	2.49038e+07	0.2238	-2.15972	0.000711696	0.0222241	Down	1.79065e+08	1.42443e+08	5.23184e+07	7.059e+07	8.59698e+07	8.44118e+07	1.79279e+08	9.61369e+07	5.30863e+07	2.25779e+07	1.70945e+07	1.26883e+07	3.25803e+06	6.39306e+07	1.20134e+07	1.45811e+07	2-Furyl(oxo)acetic acid
M15583	26333.2	151631	5.75816	2.52561	0.000713044	0.0222241	Up	5585.77	27492.9	61194.6	12564	72865.7	14694.3	12715.2	3552.91	111836	142987	442945	158317	153819	79621.8	62637.2	60883.4
M9645	670571	174026	0.259519	-1.94609	0.000772091	0.0237026	Down	866975	677131	694706	657959	454352	733924	810721	468802	161413	108645	314188	308686	28086.9	227356	74598.9	169231
M7271	4303.44	147.209	0.0342073	-4.86955	0.000825721	0.0242548	Down	14711.6	965.122	4263.31	1349.46	1438.68	9648.47	48.5729	2002.25	49.2639	47.48	48.8685	832.126	49.062	50.6442	50.4983	49.7282
M1046	3.53916e+06	781007	0.220676	-2.18	0.000867023	0.0252861	Down	5.61623e+06	4.63373e+06	1.65675e+06	2.37405e+06	2.73968e+06	2.67751e+06	5.67546e+06	2.93989e+06	1.67898e+06	691292	527295	375027	87979.7	2.04343e+06	366116	477943	6-Fluoronicotinic acid
M10050	31036.3	71650.7	2.30861	1.20703	0.000880515	0.0254975	Up	33034.7	18558.9	34826.4	23359.4	51842.2	35618.7	34219.3	16830.5	91374.3	86406.7	126028	79379.1	47269.9	49108.7	38603.8	55035.2
M6177	4206.33	1036.34	0.246375	-2.02107	0.000895724	0.0257552	Down	7181.92	1657.96	2169.47	1693.25	3336.08	4934.93	6068.2	6608.85	398.57	1612.15	1634.42	1342.5	713.764	1473.19	900.094	216.011
M11639	2150.59	5807.23	2.70029	1.43312	0.000928327	0.0263219	Up	1232.88	2403.19	2828.3	817.782	2646.84	926.045	3154.29	3195.41	3171.85	4103.32	3960.35	8749.44	6419.16	8572.56	7156.42	4324.71
M15872	48021	265538	5.52963	2.46718	0.000966116	0.0272045	Up	71666	39509.6	33094.8	18549.1	76741.5	42185.1	35993.9	66428	126834	238556	330181	759231	327299	47725.4	181587	112894
M10909	23381.6	50274.6	2.15018	1.10446	0.00100749	0.0281752	Up	26823.5	26819.2	21173.8	16952.1	41236	23539.6	21139.4	9369.26	53295.1	44032.2	88422.9	55575.8	31727.7	38931.6	37812	52399.8
M6290	22335.3	9820.39	0.439679	-1.18548	0.00107104	0.0294304	Down	26524.1	28763.6	10957	21163.9	21557.9	27965.4	27491	14259.9	12380.5	11045.9	14439.7	13399.4	7592.87	10408.3	4256.94	5039.47
M9882	9704.95	31591.6	3.25521	1.70275	0.00113882	0.0309987	Up	11882.3	3500.31	15998.8	2869.77	24708.7	3439.58	7272.81	7967.38	36826	40641.5	49572.3	17524.2	16678.9	26400.5	31731.3	33358.4
M15340	3.41088e+06	788587	0.231198	-2.1128	0.00117041	0.0314961	Down	5.58396e+06	4.33019e+06	1.57136e+06	2.12153e+06	2.79878e+06	2.52474e+06	5.43565e+06	2.9208e+06	1.66352e+06	722797	540125	353014	85038	2.18212e+06	362289	399790
M6241	15551	6150.56	0.395508	-1.33822	0.00119326	0.0314961	Down	18587.2	17667.3	5689.18	13712.5	25969.6	14598.9	18977	9206.64	8855.83	6140.97	8473.42	8921.02	3861.54	6098.96	3413.19	3439.55
M10492	110033	37618.7	0.341887	-1.54841	0.00119344	0.0314961	Down	148454	122237	122170	44071.8	180897	128202	82459.6	51770.7	33214.1	52981.5	64910.5	61834.6	35545.7	21331.3	14834.9	16296.9
M8148	6336.07	712.98	0.112527	-3.15166	0.0011935	0.0314961	Down	7446.92	1511.26	6924.85	7799.45	6045.82	8591.7	6185.6	6183	789.761	1515.69	1327.4	50.2687	49.062	50.6442	1045.4	875.607
M15713	2940.94	20682.3	7.03254	2.81405	0.00122671	0.0314961	Up	12373.7	10858.3	49.6143	48.6512	48.1686	48.3588	48.5729	52.1837	7178	25452.4	31621.4	9628.58	11242.2	32551	21911.5	25873.5
M10052	29670.3	62559.8	2.1085	1.07622	0.00122882	0.0314961	Up	33219.7	21089	34545.8	22928.2	41599.8	34925.9	36184.5	12869.1	85526.7	65050.1	98684.7	63836.3	41172.2	56010.7	33703.6	56493.8
M7851	273358	80973.3	0.296217	-1.75527	0.00123423	0.0314961	Down	406952	369057	96710.6	274504	97965.6	361997	416856	162823	56551.9	145600	116249	29530.8	48656	136003	64493.1	50702.8
M1220	3.79809e+06	738211	0.194364	-2.36317	0.00126005	0.0319551	Down	6.27837e+06	4.8719e+06	634338	1.05404e+06	6.50246e+06	2.19148e+06	4.21617e+06	4.63594e+06	1.87922e+06	553478	517762	387210	183143	1.72307e+06	311750	350060	2-Formyl-3-thienylboronic acid
M15602	102356	16113.9	0.15743	-2.66722	0.00130362	0.0321086	Down	128793	198714	25420.1	17670.4	150836	62411.4	154877	80127.5	64725.1	24486.7	7483.33	17696.1	1953.7	2374.87	2082.91	8108.94
M10675	105157	7597.86	0.0722528	-3.7908	0.00132489	0.0321086	Down	162341	122947	64102.8	86815.9	62661.7	111812	185397	45176.3	2027.59	2016.3	25382	9787.78	49.062	8575.31	2597.1	10347.8
M14447	86086.5	35565.3	0.413135	-1.27532	0.00133344	0.0321086	Down	126527	93233.9	64314.7	36338.3	93170.1	112081	95681.8	67345.3	23576.6	55884.1	26502	11803.5	42215.2	53305.5	35686.1	35549.6
M14603	10015	1423.94	0.142181	-2.8142	0.0013757	0.0321086	Down	7999.8	5225.22	49.6143	5025.85	8618.08	27335.8	22278.1	3587.43	49.2639	47.48	48.8685	50.2687	49.062	11046.3	50.4983	49.7282
M14639	14985.2	345503	23.0563	4.52709	0.00137855	0.0321086	Up	3507.77	73192.4	3846.71	48.6512	48.1686	48.3588	3453.42	35736.2	234885	1.07363e+06	199494	315760	178166	359428	335632	67035
M8361	6501.58	1729.01	0.265937	-1.91084	0.00145339	0.0333381	Down	11684.6	6514.33	2243.96	4055.06	13229.4	7276.75	3779.75	3228.79	2046.53	2473.55	4350.6	527.599	1857.71	1361.98	598.094	616.031
M1126	37276.5	12458.4	0.334217	-1.58114	0.00149184	0.033653	Down	60335.8	30732.7	16492.4	30895.5	75636.5	39602	28867.5	15649.6	19196.3	15871.1	21117.9	5853.42	13854	11766	5323.17	6685.63	Quinapril
M10942	38333.4	8124.59	0.211945	-2.23823	0.00153366	0.0338119	Down	9690.52	38419.6	65219.8	96297.3	11745	23474.5	41082.4	20738.2	2097.69	7537.95	5133.83	4150.38	9663.7	14480.8	11599.8	10332.6
M5694	20686.1	10082.8	0.487418	-1.03677	0.00153537	0.0338119	Down	19289.2	28296.5	12320.2	10942.2	30005	19422.4	28157.6	17055.6	13154.2	16594	9410.47	11732.9	6471.39	9195.67	6743.47	7360.27
M13416	21109.5	3707.59	0.175636	-2.50934	0.00154857	0.0338119	Down	8107.09	17263.5	41125.4	55755.7	5620.15	24776	7911.44	8317.02	3087.65	2268.46	4075.68	4574.95	3382.99	4076.49	5545.25	2649.22
M6234	4299.24	1550.12	0.360558	-1.4717	0.00163815	0.035359	Down	4889.86	4196.73	1834.28	5173.8	6069.68	3337.04	6687.13	2205.37	1170.61	789.379	2627.1	3885.2	794.942	1657.12	891.831	584.813
M15798	33273.5	274759	8.2576	3.04572	0.00165407	0.035359	Up	11532.2	101915	11322.3	71127.7	23166	25867.3	12086.6	9171.18	127063	711976	43557	178387	123479	374829	606010	32774.6
M9422	2630.55	6503.42	2.47226	1.30583	0.00169537	0.0357724	Up	2359.76	1085.17	4780.95	3519.52	1847.79	3357.25	1119.59	2974.39	6857.71	8014.99	4569.42	8182.31	8048.24	5268.64	8596.94	2489.08
M13415	20053.7	1710.03	0.0852724	-3.55178	0.0016956	0.0357724	Down	4269.64	11012.3	43840.1	52458.7	6245.79	23492.9	7651.85	11458.5	739.589	47.48	1792.18	990.182	1449.79	5650.75	2960.53	49.7282
M2812	677.61	134.377	0.198311	-2.33417	0.00169969	0.0357724	Down	840.677	420.542	738.779	48.6512	828.294	580.709	1001.88	961.355	49.2639	206.025	48.8685	50.2687	49.062	50.6442	50.4983	570.388
M8195	2897.21	466.978	0.161182	-2.63324	0.00171644	0.0359397	Down	1181.5	4148.12	1633.34	2575.77	1544.89	3371.61	4149.23	4573.24	885.128	47.48	913.961	50.2687	49.062	569.954	497.524	722.442
M1064	253232	112326	0.443571	-1.17276	0.00173834	0.0362125	Down	300515	263593	271740	119577	441570	254873	238346	135644	95772.3	147891	150296	198864	100503	62823.5	63152.5	79309	[2-[docosa-4.7.10.13.16.19-hexaenoyloxy]-3-(octadecanoyloxy)propoxy]({[2.3.4.5.6-pentahydroxycyclohexyl]oxy})phosphinic acid
M10060	29740.3	61672.6	2.07371	1.05221	0.00176392	0.0365588	Up	33240.2	21058.8	34501.1	22967.5	41648.1	35270.2	36489.7	12746.6	83006.2	63114.8	103508	63597.6	41243.8	48751.8	33723.4	56435.6
M10051	31777.1	71937.7	2.26382	1.17876	0.00179653	0.0370466	Up	33077.8	18588.3	35020.9	23343.3	53184.3	39176.8	34177.8	17647.8	91782.7	86107.2	131211	82093.8	39168.6	51453.7	38615.8	55068.3
M6011	7738.4	1334.75	0.172485	-2.53546	0.00182765	0.0373114	Down	11137	5065.97	8227.02	10384	6764.35	6413.07	8789.22	5126.66	2261.66	1080.39	2592.8	910.532	49.062	1845.09	944.633	993.872
M6732	10162.7	4754.25	0.467813	-1.096	0.0018661	0.0377878	Down	8265.85	9879.86	12364.3	14359.6	7636.73	10817.4	11960.7	6017.19	5286.28	2418.94	6835.99	2644.65	2199.24	6524.45	4666.79	7457.67
M8297	17577.7	5762.91	0.327853	-1.60888	0.00191431	0.0381347	Down	15400.1	21941.5	22095.4	18415.5	5628.58	14929.5	35620.9	6590.37	7363.8	3251.14	11128.1	5608.35	3417.21	4807.37	6108.22	4419.12
M10474	112869	38411.7	0.340321	-1.55503	0.00191467	0.0381347	Down	146714	129787	128860	46322	192892	137352	80366.9	40657.7	35337.9	52960.3	65434.7	61863.5	35565.8	24999.7	14841.2	16290.4
M11065	492269	128708	0.261458	-1.93535	0.00194809	0.0386118	Down	157625	565947	804372	1.13767e+06	172993	293206	522029	284314	85268.7	159481	134031	114430	204951	91818.2	115284	124399
M812	1.21209e+06	391015	0.322595	-1.6322	0.00214648	0.0419333	Down	1.8303e+06	1.63467e+06	423959	1.20772e+06	396366	1.60216e+06	1.83577e+06	765802	278781	633139	498270	183070	308312	655712	309177	261661	4-Phenylphenol
M7829	82915.2	15553.2	0.18758	-2.41442	0.00215984	0.0419748	Down	128614	126948	17751.9	86746.6	20546.2	105403	143578	33732.9	5889.16	43573.6	17410.7	2200.92	11380.2	27700.8	13496.8	2773.5
M10343	143146	57873.6	0.404299	-1.3065	0.00216916	0.0419748	Down	208993	137246	132597	112976	134418	134704	170248	113983	80231.7	101517	20201.9	125859	26205.7	32818.7	42682.2	33472.9
M15568	46318.1	185592	4.0069	2.00249	0.00219794	0.0421324	Up	5569.16	19779.2	70065.1	39705.9	151982	57175.9	7318.61	18948.8	137570	178130	381075	193204	172002	125747	121976	175033
M8121	27292.6	13556.3	0.496704	-1.00954	0.00225182	0.042763	Down	32771.5	19899.2	23687.4	33402.9	30305.4	30743.6	32067.1	15463.7	15497.8	15282.6	18128.9	9328.62	17381	17840.9	10158.8	4832.25
M11560	518.547	4113.62	7.93297	2.98786	0.00227539	0.042763	Up	46.4887	49.3168	49.6143	48.6512	3805.19	48.3588	48.5729	52.1837	1231.04	4071.75	11250.7	7462.09	49.062	627.753	1832.46	6384.06
M15327	135133	464027	3.43385	1.77983	0.00228509	0.042763	Up	56464.8	84535.8	112513	158885	240092	279475	54815.9	94282.5	241025	512951	266023	792590	958892	221983	143364	575388
M262	1.97299e+06	485131	0.245887	-2.02394	0.00229368	0.042763	Down	1.22433e+06	1.10381e+06	837397	2.35858e+06	1.85235e+06	4.80413e+06	3.11925e+06	484047	535619	633140	144695	176710	726554	1.06053e+06	437145	166650	Cyclamic acid
M7295	13511.3	4285.76	0.317197	-1.65655	0.00233156	0.0430758	Down	13373.7	7340.14	17888	8682.18	14971.2	21018.1	15823.6	8993.62	8003.49	2263.31	1467.61	749.892	2937.25	2444.06	5602.81	10817.6
M9584	114266	41185.5	0.360435	-1.47219	0.00236616	0.0433053	Down	135578	111417	134619	120295	83047.5	112691	125319	91159.9	41781.8	24201.1	66000.3	67996.3	7675.61	63917.5	21282.8	36628.1
M6210	28389.3	6653.51	0.234367	-2.09316	0.00236988	0.0433053	Down	47134.6	19984.5	6078.49	6799.86	26515.3	36390.3	46133	38078.4	6465.79	7199.21	12735.8	4984.43	4172.36	9629.44	4479.16	3561.87
M9942	2485.83	18532	7.45507	2.89822	0.0023916	0.0433995	Up	1316.44	49.3168	2168.95	48.6512	13778.6	1195.4	1277.06	52.1837	29913.2	24450.1	34835.3	14327.4	7791.73	7796.52	9778.83	19363.2
M14574	44897.2	19220.8	0.428108	-1.22395	0.00243166	0.0439314	Down	41219.2	40744.3	39101	36818.9	25910.4	33041	76375.9	65966.6	21619.1	25897.1	30366.2	12255.9	5748.26	16239.3	11977.3	29663.4
M6207	19803.9	3354.5	0.169386	-2.56161	0.00244944	0.0440576	Down	11063.6	67499.2	2832.83	11312.5	9140.95	15433.8	31687.1	9461.2	4722.33	4343.02	591.267	3198.27	2641.2	9417.39	941.496	981.048
M1244	265981	106551	0.400597	-1.31978	0.00247783	0.0443727	Down	294264	299501	107936	254117	402678	254016	365174	150161	133906	121251	157510	192461	56819.5	97242.5	35207	58014.2	5-(2,4-Dimethoxybenzylidene)-2,4,6(1H,3H,5H)-pyrimidinetrione
M14905	184067	73098	0.397127	-1.33233	0.00250529	0.0446686	Down	313941	80024.2	176496	145902	68919.7	208901	259538	218816	51661.7	53231.6	69570.5	85531.7	70430.8	137493	51202.3	65662.5
M15439	173513	706920	4.07417	2.02651	0.00252636	0.0446812	Up	38193.2	17703.3	247358	24402.2	625877	194838	79421.5	160308	457798	802252	1.16165e+06	787638	692774	508860	577331	667053
M15406	173200	701700	4.05138	2.01841	0.00253505	0.0446812	Up	38193.2	17703.3	249339	24402.2	629126	188691	79487.8	158658	460748	821308	1.12494e+06	781019	686638	503553	572863	662531
M1233	161093	48175.1	0.299052	-1.74153	0.00253883	0.0446812	Down	192997	146206	184347	156867	121736	161925	184415	140248	42351.2	29034	83705.8	76362.7	5289.18	67727.7	26078.2	54851.8	Ethyl 3-isothiocyanato-1H-indole-2-carboxylate
M6240	21103.1	7128.64	0.337801	-1.56575	0.00255087	0.0447005	Down	21723.1	22779.9	9366.98	20820.6	32405.1	20087.7	30263.2	11377.9	10134.9	8009.23	10969	13134.7	2142.67	6633.9	1568.48	4436.3
M9644	481506	160066	0.332428	-1.58889	0.00264002	0.0453214	Down	583282	451375	532978	450399	325561	529851	569212	409387	164694	109009	251306	244075	21495.6	225965	89571.2	174411
M7029	320.781	1537.58	4.79323	2.261	0.00264552	0.0453214	Up	559.621	49.3168	49.6143	207.394	226.973	847.326	192.031	433.973	2139.2	1929.61	582.648	490.627	2936.27	2216.34	1652.35	353.567
M5958	11072.5	2949.28	0.266361	-1.90854	0.00264888	0.0453214	Down	5579.84	32976	6712.84	9730.03	3620.76	9156.16	14890.7	5913.57	679.197	2668.44	3583.65	2219.44	927.087	7735.77	3309.69	2470.98
M10480	206352	81397	0.394456	-1.34206	0.00270903	0.0458961	Down	133163	138978	193324	139927	204844	137012	362006	341564	65528.1	63723.9	93790.8	34411.1	23398	200530	89819.4	79974.3
M15448	6340.48	39555.8	6.23862	2.64123	0.00279828	0.0469962	Up	46.4887	49.3168	14884.7	48.6512	32251.4	3342.56	48.5729	52.1837	41681	49504.6	56797.3	32968.4	24913.6	21980.5	30135.7	58465.4
M703	632018	163465	0.258639	-1.95099	0.00287091	0.0474572	Down	185275	660117	1.03506e+06	1.58906e+06	215684	367421	657175	346343	94587.5	168944	158617	121972	228898	239176	159233	136290	3-Chloro-1H-indazole
M6305	63990.5	29468.4	0.460513	-1.11869	0.00294626	0.0485063	Down	76176.1	72629.5	47308.2	37811	65977.9	68062.7	96564.5	47394.3	43543	25138.2	36960.6	44115.4	16531.9	38510	9247.57	21700.9
POS:Positive ion mode; NEG: Negative ion mode
P3 represent distinct post-induction stages during the recovery phase following induced molting in laying hens.
Differential metabolites were identified based on multivariate and univariate analyses, including partial least squares discriminant analysis (PLS-DA) and statistical testing. Metabolites with P < 0.05 were considered significantly different between groups.
The differential metabolites listed in this table were used for KEGG pathway enrichment analysis and for constructing the microbe–pathway–metabolite Sankey diagram (Fig. 8)
